# Supplementary material for: Retinoids rescue ceruloplasmin secretion and alleviate oxidative stress in Wilson’s disease-specific hepatocytes
Source: Hum Mol Genet. 2022 Apr 7;31(21):3652–71. doi: 10.1093/hmg/ddac080 (PMC9616579; doi:10.1093/hmg/ddac080)
Supplement: TableS2_ddac080 [file tables2_ddac080.xlsx]

## Sheet: SupportingTable2
Name	Chromosome	Region	Identifier	study vs. control - Max group means	study vs. control - Fold change	study vs. control - Log fold change	study vs. control - P-value	study vs. control - FDR p-value
AC119673.1	1	205682497..205684153	http://www.ensembl.org/id/ENSG00000268313	2.66439	-729.089	-9.50995	1.797e-07	0.0002024
RP11-169F17.1	18	complement(70818476..70931715)	http://www.ensembl.org/id/ENSG00000263711	0.430081	-467.577	-8.86906	5.085e-06	0.001524
ATP1B4	X	119495967..119516226	http://www.ensembl.org/id/ENSG00000101892	0.66531	-185.459	-7.53495	1.042e-07	0.0001833
VAX2	2	71127720..71160576	http://www.ensembl.org/id/ENSG00000116035	0.806625	-69.3365	-6.11554	6.243e-06	0.001739
RP11-467L19.8	15	20721492..20725870	http://www.ensembl.org/id/ENSG00000258488	0.508306	-69.2256	-6.11323	0.0009952	0.0450165
AIPL1	17	complement(6297013..6338519)	http://www.ensembl.org/id/ENSG00000129221	0.201958	-59.0818	-5.88464	5.978e-06	0.001682
MYH8	17	complement(10293639..10325267)	http://www.ensembl.org/id/ENSG00000133020	0.0558923	-57.9816	-5.85752	0.000937	0.043496
REG3A	2	complement(79384132..79386879)	http://www.ensembl.org/id/ENSG00000172016	0.324402	-36.8748	-5.20457	0.0003225	0.0218888
REG1A	2	79347488..79350545	http://www.ensembl.org/id/ENSG00000115386	0.296317	-33.9037	-5.08337	0.0005561	0.031675
PPP1R3A	7	complement(113516832..113715975)	http://www.ensembl.org/id/ENSG00000154415	0.250941	-33.854	-5.08125	1.711e-05	0.003231
PAX1	20	21686297..21696620	http://www.ensembl.org/id/ENSG00000125813	1.23659	-30.8559	-4.94748	1.538e-10	2.164e-06
FOXE1	9	100615536..100618986	http://www.ensembl.org/id/ENSG00000178919	3.10543	-30.2022	-4.91658	1.533e-11	4.312e-07
GIF	11	complement(59596741..59612974)	http://www.ensembl.org/id/ENSG00000134812	0.147254	-26.5536	-4.73083	0.0003914	0.0247454
AF127577.10	21	16333630..16336554	http://www.ensembl.org/id/ENSG00000229047	1.05535	-25.6132	-4.67882	0.0002087	0.0163984
CERS3	15	complement(100940600..101085200)	http://www.ensembl.org/id/ENSG00000154227	0.0618575	-23.854	-4.57616	0.0004929	0.0291391
ARX	X	complement(25021811..25034065)	http://www.ensembl.org/id/ENSG00000004848	0.405738	-23.4053	-4.54876	9.327e-06	0.002134
ANKRD22	10	complement(90581889..90611575)	http://www.ensembl.org/id/ENSG00000152766	0.179059	-22.2291	-4.47438	0.0004727	0.0282989
FOXI2	10	129535499..129539450	http://www.ensembl.org/id/ENSG00000186766	0.827551	-21.8766	-4.45132	8.782e-07	0.0004889
DBX2	12	complement(45408455..45444882)	http://www.ensembl.org/id/ENSG00000185610	0.158193	-21.8313	-4.44832	0.0001781	0.0149387
SIX6	14	60975669..60979568	http://www.ensembl.org/id/ENSG00000184302	4.81102	-20.6522	-4.36822	8.542e-08	0.0001717
FOXG1	14	29235050..29238870	http://www.ensembl.org/id/ENSG00000176165	1.08105	-19.2388	-4.26594	1.451e-08	5.833e-05
INS	11	complement(2181009..2182571)	http://www.ensembl.org/id/ENSG00000254647	0.494717	-19.0466	-4.25146	0.0009647	0.0443933
NKX2-1	14	complement(36985602..36990354)	http://www.ensembl.org/id/ENSG00000136352	0.366213	-18.8421	-4.23589	4.383e-07	0.0003333
HHATL	3	complement(42734155..42744319)	http://www.ensembl.org/id/ENSG00000010282	0.138593	-18.3014	-4.19388	0.0001435	0.0131956
RAX	18	complement(56934267..56941318)	http://www.ensembl.org/id/ENSG00000134438	9.83218	-17.721	-4.14739	6.276e-07	0.0004414
BARX1	9	complement(96713905..96717654)	http://www.ensembl.org/id/ENSG00000131668	1.7159	-17.3354	-4.11565	5.474e-07	0.0003949
AC011298.2	2	241625751..241629831	http://www.ensembl.org/id/ENSG00000219159	0.137701	-16.604	-4.05346	0.0001419	0.0131524
LINC00237	20	complement(21068245..21086999)	http://www.ensembl.org/id/ENSG00000225127	0.176508	-15.5574	-3.95953	0.0005877	0.032916
CRYAA	21	44589118..44592915	http://www.ensembl.org/id/ENSG00000160202	1.26528	-15.3142	-3.9368	2.861e-05	0.004548
AL162407.1	10	115674530..115676949	http://www.ensembl.org/id/ENSG00000234631	0.931242	-14.855	-3.89287	7.819e-06	0.001979
GSG1L	16	complement(27798850..28074830)	http://www.ensembl.org/id/ENSG00000169181	0.079177	-14.7321	-3.88089	0.0002531	0.0184951
SLC38A8	16	complement(84043272..84076241)	http://www.ensembl.org/id/ENSG00000166558	0.580568	-14.2242	-3.83027	9.287e-06	0.002134
TP63	3	189349205..189615068	http://www.ensembl.org/id/ENSG00000073282	1.18543	-13.6571	-3.77157	1.19e-07	0.0001861
AL034548.1	20	278214..280961	http://www.ensembl.org/id/ENSG00000247315	1.84605	-13.4295	-3.74734	0.0001661	0.0144714
SIX3	2	45168902..45173216	http://www.ensembl.org/id/ENSG00000138083	5.78781	-13.3853	-3.74258	8.862e-07	0.0004889
HAMP	19	35771619..35776046	http://www.ensembl.org/id/ENSG00000105697	2.4262	-13.3625	-3.74011	3.593e-08	0.0001123
AC003003.5	16	19316203..19322269	http://www.ensembl.org/id/ENSG00000188477	0.964331	-13.0986	-3.71134	1.886e-05	0.003424
MIR7-3HG	19	4769117..4772545	http://www.ensembl.org/id/ENSG00000176840	0.464581	-12.63	-3.65878	0.0001668	0.0144857
FEZF1-AS1	7	121943712..121950131	http://www.ensembl.org/id/ENSG00000230316	0.612437	-12.2651	-3.61649	8.425e-06	0.002025
ATP6V1B1	2	71163012..71192536	http://www.ensembl.org/id/ENSG00000116039	1.24659	-12.1468	-3.60251	1.513e-07	0.0002024
VSX2	14	74706175..74729441	http://www.ensembl.org/id/ENSG00000119614	2.40508	-11.9816	-3.58275	1.443e-05	0.00288
MB	22	complement(36002811..36033998)	http://www.ensembl.org/id/ENSG00000198125	2.49664	-11.946	-3.57845	1.93e-07	0.0002089
CYP26C1	10	94821021..94828454	http://www.ensembl.org/id/ENSG00000187553	2.96798	-11.3062	-3.49904	5.209e-09	4.787e-05
SLC26A9	1	complement(205882176..205912588)	http://www.ensembl.org/id/ENSG00000174502	0.298301	-11.2789	-3.49556	0.000117	0.0115365
DAPL1	2	159651829..159719293	http://www.ensembl.org/id/ENSG00000163331	3.25957	-11.1362	-3.47719	8.347e-07	0.0004889
NR2E1	6	108487262..108510013	http://www.ensembl.org/id/ENSG00000112333	0.667822	-10.5452	-3.39852	1.636e-05	0.003153
SIX3-AS1	2	complement(45167293..45169012)	http://www.ensembl.org/id/ENSG00000236502	0.358319	-10.3495	-3.37149	0.0009384	0.043496
KRT4	12	complement(53200333..53208335)	http://www.ensembl.org/id/ENSG00000170477	0.258879	-10.3043	-3.36518	6.731e-05	0.008164
FEZF2	3	complement(62355356..62359999)	http://www.ensembl.org/id/ENSG00000153266	0.898074	-10.1583	-3.34458	0.0001657	0.0144714
NKX2-2	20	complement(21491648..21494664)	http://www.ensembl.org/id/ENSG00000125820	0.195532	-10.1331	-3.341	0.0009628	0.0443933
RP11-89K21.1	2	complement(45147332..45166338)	http://www.ensembl.org/id/ENSG00000259439	2.04042	-9.80099	-3.29293	0.0001074	0.0111296
TMPRSS4	11	117947753..117992605	http://www.ensembl.org/id/ENSG00000137648	0.129233	-9.36274	-3.22693	4.642e-05	0.006232
PAX6	11	complement(31806340..31839509)	http://www.ensembl.org/id/ENSG00000007372	1.682	-9.26242	-3.21139	5.216e-08	0.0001223
LRRTM3	10	68685764..68859588	http://www.ensembl.org/id/ENSG00000198739	0.344603	-9.22295	-3.20523	0.0003806	0.0244829
RIPPLY3	21	38378450..38391959	http://www.ensembl.org/id/ENSG00000183145	3.11376	-9.05086	-3.17805	9.52e-06	0.002143
PRSS3P2	7	142478064..142482416	http://www.ensembl.org/id/ENSG00000250606	0.343591	-8.94804	-3.16157	0.0006314	0.0346948
RP11-85O21.2	9	complement(126768556..126771675)	http://www.ensembl.org/id/ENSG00000236668	0.175015	-8.90675	-3.1549	0.0005634	0.0318775
ANKRD65	1	complement(1353800..1357149)	http://www.ensembl.org/id/ENSG00000235098	3.11788	-8.69727	-3.12056	8.198e-07	0.0004889
NECAB2	16	84002237..84036381	http://www.ensembl.org/id/ENSG00000103154	2.60959	-8.59445	-3.10341	1.389e-05	0.002829
LHX9	1	197881037..197904608	http://www.ensembl.org/id/ENSG00000143355	0.55276	-8.58871	-3.10244	2.308e-05	0.003867
CLEC19A	16	19297061..19333467	http://www.ensembl.org/id/ENSG00000261210	0.676813	-8.46823	-3.08206	0.0004573	0.0276679
EHF	11	34642640..34682604	http://www.ensembl.org/id/ENSG00000135373	0.229533	-8.43143	-3.07578	0.0006982	0.0371951
KCNH3	12	49932940..49952091	http://www.ensembl.org/id/ENSG00000135519	0.409914	-8.28009	-3.04965	1.273e-06	0.0006397
EVPL	17	complement(74000583..74023533)	http://www.ensembl.org/id/ENSG00000167880	0.0617816	-8.00305	-3.00055	0.0002503	0.0183666
MYH6	14	complement(23851199..23877486)	http://www.ensembl.org/id/ENSG00000197616	68.8202	-7.96638	-2.99392	8.425e-07	0.0004889
PDX1	13	28494157..28500368	http://www.ensembl.org/id/ENSG00000139515	0.611425	-7.96488	-2.99365	0.0002109	0.016437
LRRC10	12	complement(70002351..70004942)	http://www.ensembl.org/id/ENSG00000198812	2.16591	-7.82307	-2.96774	1.573e-05	0.003053
NKX2-6	8	complement(23559964..23564111)	http://www.ensembl.org/id/ENSG00000180053	3.68595	-7.73956	-2.95225	0.0002049	0.0162388
WNT10A	2	219745085..219764303	http://www.ensembl.org/id/ENSG00000135925	0.331229	-7.4864	-2.90427	3.262e-05	0.004988
C1orf105	1	172389828..172437971	http://www.ensembl.org/id/ENSG00000180999	2.58637	-7.41692	-2.89082	4.487e-05	0.006158
FOXN4	12	complement(109715784..109747025)	http://www.ensembl.org/id/ENSG00000139445	0.482441	-7.35529	-2.87878	0.0002715	0.0193882
DCT	13	complement(95089558..95131936)	http://www.ensembl.org/id/ENSG00000080166	1.29195	-7.25926	-2.85982	2.253e-05	0.003842
TBR1	2	162272605..162282381	http://www.ensembl.org/id/ENSG00000136535	0.128649	-7.24078	-2.85615	0.0003295	0.0221282
HS3ST2	16	22825498..22927659	http://www.ensembl.org/id/ENSG00000122254	0.7107	-7.24012	-2.85601	0.000186	0.0152095
CSRP3	11	complement(19203578..19232120)	http://www.ensembl.org/id/ENSG00000129170	15.3882	-7.22439	-2.85288	3.328e-06	0.001159
TNNC2	20	complement(44451853..44462384)	http://www.ensembl.org/id/ENSG00000101470	0.785677	-7.16093	-2.84015	0.0004626	0.027921
FBXO40	3	121311966..121349139	http://www.ensembl.org/id/ENSG00000163833	0.130423	-7.15598	-2.83915	0.001088	0.0472873
COX7A1	19	complement(36641824..36643771)	http://www.ensembl.org/id/ENSG00000161281	1.25949	-7.09096	-2.82598	0.0004503	0.0273766
OTX1	2	63277192..63284971	http://www.ensembl.org/id/ENSG00000115507	2.78517	-6.86281	-2.7788	3.165e-05	0.00492
RP11-319F12.2	10	complement(54733248..54735575)	http://www.ensembl.org/id/ENSG00000227121	1.6217	-6.85843	-2.77788	9.056e-05	0.009974
SOX3	X	complement(139585152..139587225)	http://www.ensembl.org/id/ENSG00000134595	3.91668	-6.71419	-2.74721	5.344e-06	0.001524
RP11-576D8.4	1	205425057..205438152	http://www.ensembl.org/id/ENSG00000224717	0.168302	-6.67226	-2.73818	0.00104	0.0461009
OTX2	14	complement(57267425..57277197)	http://www.ensembl.org/id/ENSG00000165588	5.0351	-6.66166	-2.73588	2.831e-06	0.001122
FGF8	10	complement(103529899..103535854)	http://www.ensembl.org/id/ENSG00000107831	1.64711	-6.64573	-2.73243	2.415e-05	0.003996
TLX1	10	102889257..102897545	http://www.ensembl.org/id/ENSG00000107807	1.09882	-6.59725	-2.72187	0.0001594	0.0141952
MIR205HG	1	209602165..209606183	http://www.ensembl.org/id/ENSG00000230937	2.17094	-6.40695	-2.67964	8.373e-06	0.002025
SPARCL1	4	complement(88394487..88452213)	http://www.ensembl.org/id/ENSG00000152583	1.71797	-6.37813	-2.67313	1.541e-06	0.0007224
SLC6A19	5	1201710..1225232	http://www.ensembl.org/id/ENSG00000174358	0.983285	-6.29836	-2.65498	5.288e-05	0.006825
DMRT3	9	976964..991731	http://www.ensembl.org/id/ENSG00000064218	0.436811	-6.25577	-2.64519	0.0006517	0.035399
LIM2	19	complement(51883163..51891214)	http://www.ensembl.org/id/ENSG00000105370	0.83606	-6.22974	-2.63917	0.001053	0.0464632
OPTC	1	203463271..203477992	http://www.ensembl.org/id/ENSG00000188770	0.947775	-6.18849	-2.62959	0.0007653	0.0387646
LMO1	11	complement(8245851..8290263)	http://www.ensembl.org/id/ENSG00000166407	0.53535	-6.06238	-2.59988	0.000493	0.0291391
NKX2-5	5	complement(172659112..172662360)	http://www.ensembl.org/id/ENSG00000183072	14.3294	-5.94947	-2.57276	5.219e-06	0.001524
FIBCD1	9	complement(133777825..133814673)	http://www.ensembl.org/id/ENSG00000130720	0.292282	-5.89736	-2.56007	0.0008151	0.0403068
PGA4	11	60989688..61018929	http://www.ensembl.org/id/ENSG00000229183	1.24691	-5.8841	-2.55682	9.146e-05	0.009974
TSPAN19	12	complement(85408094..85430055)	http://www.ensembl.org/id/ENSG00000231738	0.0708558	-5.82431	-2.54209	0.001058	0.0465229
GDF2	10	complement(48413092..48416853)	http://www.ensembl.org/id/ENSG00000128802	2.87005	-5.71568	-2.51493	0.0001871	0.0152614
AC008865.1	5	96371586..96373214	http://www.ensembl.org/id/ENSG00000213702	1.54034	-5.6839	-2.50688	0.00114	0.0489143
RXRG	1	complement(165370159..165414433)	http://www.ensembl.org/id/ENSG00000143171	4.52933	-5.66256	-2.50146	4.55e-05	0.006214
FGF19	11	complement(69513000..69519410)	http://www.ensembl.org/id/ENSG00000162344	2.86768	-5.65633	-2.49987	0.0002389	0.0177459
CTD-2545M3.8	19	complement(50990067..50990895)	http://www.ensembl.org/id/ENSG00000268518	21.7697	-5.59889	-2.48514	8.36e-07	0.0004889
PAX9	14	37126773..37148920	http://www.ensembl.org/id/ENSG00000198807	0.253537	-5.59007	-2.48287	0.000279	0.019674
ZBED2	3	complement(111311747..111314290)	http://www.ensembl.org/id/ENSG00000177494	0.640313	-5.57733	-2.47957	8.021e-05	0.009212
CACNG6	19	54495542..54515923	http://www.ensembl.org/id/ENSG00000130433	1.58024	-5.57071	-2.47786	0.0002086	0.0163984
FAM107A	3	complement(58549844..58613337)	http://www.ensembl.org/id/ENSG00000168309	0.662671	-5.56463	-2.47629	1.793e-05	0.003341
TXLNB	6	complement(139561198..139613276)	http://www.ensembl.org/id/ENSG00000164440	0.701979	-5.45283	-2.447	0.0001844	0.0151226
TBX1	22	19744226..19771116	http://www.ensembl.org/id/ENSG00000184058	1.73197	-5.43097	-2.44121	0.0001767	0.0149295
DMRT2	9	1050354..1057552	http://www.ensembl.org/id/ENSG00000173253	0.555753	-5.43057	-2.4411	0.0006164	0.0341381
TRPC3	4	complement(122800182..122872909)	http://www.ensembl.org/id/ENSG00000138741	0.631242	-5.39367	-2.43127	0.0003238	0.021901
GRIA1	5	152869175..153193429	http://www.ensembl.org/id/ENSG00000155511	0.959015	-5.38784	-2.42971	0.0001061	0.0111228
PAX2	10	102495360..102589698	http://www.ensembl.org/id/ENSG00000075891	2.11823	-5.37618	-2.42658	0.0002474	0.0182678
CKM	19	complement(45809672..45826235)	http://www.ensembl.org/id/ENSG00000104879	35.085	-5.34017	-2.41689	3.32e-05	0.00505
CERS6-AS1	2	complement(169628463..169643471)	http://www.ensembl.org/id/ENSG00000227617	2.01377	-5.32022	-2.41149	0.0004979	0.0293064
LHX2	9	126763949..126795580	http://www.ensembl.org/id/ENSG00000106689	6.92976	-5.31551	-2.41021	3.247e-06	0.001159
SOX2	3	181429714..181432221	http://www.ensembl.org/id/ENSG00000181449	20.0077	-5.18707	-2.37492	2.335e-05	0.003888
ZIC3	X	136648301..136659850	http://www.ensembl.org/id/ENSG00000156925	1.77043	-5.16752	-2.36947	0.0003821	0.0244829
WNT8B	10	102222798..102243501	http://www.ensembl.org/id/ENSG00000075290	1.39098	-5.04213	-2.33403	0.000301	0.0207591
SMPX	X	complement(21724090..21776281)	http://www.ensembl.org/id/ENSG00000091482	12.3476	-4.96645	-2.31222	6.922e-05	0.008287
SGCA	17	48241575..48253292	http://www.ensembl.org/id/ENSG00000108823	0.621206	-4.94806	-2.30686	0.0004948	0.0291887
CPNE5	6	complement(36708552..36807778)	http://www.ensembl.org/id/ENSG00000124772	2.82782	-4.83228	-2.27271	3.476e-05	0.005121
RMST	12	97825431..97958813	http://www.ensembl.org/id/ENSG00000255794	0.473356	-4.82865	-2.27162	0.0003955	0.0248918
TNNT2	1	complement(201328136..201346890)	http://www.ensembl.org/id/ENSG00000118194	54.3085	-4.78763	-2.25931	2.205e-05	0.003823
ECEL1	2	complement(233344537..233352538)	http://www.ensembl.org/id/ENSG00000171551	7.46071	-4.7821	-2.25765	0.0002848	0.0199352
ASB2	14	complement(94400499..94443137)	http://www.ensembl.org/id/ENSG00000100628	1.64224	-4.74549	-2.24656	0.0001085	0.0111296
TRPM3	9	complement(73143979..74061820)	http://www.ensembl.org/id/ENSG00000083067	0.291869	-4.7325	-2.2426	0.0001429	0.0131864
CMTM5	14	23846017..23848981	http://www.ensembl.org/id/ENSG00000166091	1.25732	-4.70522	-2.23426	0.0006879	0.036797
MAB21L1	13	complement(36047926..36050832)	http://www.ensembl.org/id/ENSG00000180660	2.25675	-4.70218	-2.23333	0.000991	0.0449373
RFX6	6	117198375..117253326	http://www.ensembl.org/id/ENSG00000185002	1.60894	-4.66644	-2.22232	0.0001032	0.0109206
CLDN18	3	137717577..137752494	http://www.ensembl.org/id/ENSG00000066405	0.964131	-4.64653	-2.21616	0.0001483	0.0135029
SCN4A	17	complement(62015914..62050278)	http://www.ensembl.org/id/ENSG00000007314	0.281573	-4.62883	-2.21065	0.00118	0.0498493
IRX5	16	54964774..54968397	http://www.ensembl.org/id/ENSG00000176842	4.31975	-4.59024	-2.19857	5.142e-05	0.006667
VSIG1	X	107288200..107322414	http://www.ensembl.org/id/ENSG00000101842	0.929998	-4.58796	-2.19785	0.0003581	0.0232782
HSPB2	11	111782966..111789574	http://www.ensembl.org/id/ENSG00000170276	1.33064	-4.575	-2.19377	0.0007312	0.0381003
PGAM2	7	complement(44102326..44105186)	http://www.ensembl.org/id/ENSG00000164708	3.76722	-4.53495	-2.18109	0.0003295	0.0221282
WNT2	7	complement(116916685..116963343)	http://www.ensembl.org/id/ENSG00000105989	1.61662	-4.35494	-2.12265	0.0005449	0.0312232
MYH7B	20	33563206..33590240	http://www.ensembl.org/id/ENSG00000078814	0.768699	-4.30137	-2.1048	0.0002506	0.0183666
FLJ00418	16	70695570..70699739	http://www.ensembl.org/id/ENSG00000268927	0.315191	-4.29227	-2.10174	0.0003342	0.0223865
SAMD13	1	84764049..84855640	http://www.ensembl.org/id/ENSG00000203943	0.34458	-4.27719	-2.09666	0.0003358	0.0224443
MYL7	7	complement(44178463..44180931)	http://www.ensembl.org/id/ENSG00000106631	108.747	-4.27668	-2.09649	2.887e-05	0.004563
CFC1	2	complement(131350339..131357123)	http://www.ensembl.org/id/ENSG00000136698	27.5294	-4.26578	-2.09281	0.0005885	0.032916
EDN2	1	complement(41944446..41950344)	http://www.ensembl.org/id/ENSG00000127129	1.28954	-4.26365	-2.09209	0.00018	0.0149387
DUSP27	1	167063282..167098402	http://www.ensembl.org/id/ENSG00000198842	1.20671	-4.25932	-2.09062	0.0006371	0.0348069
GRM3	7	86273230..86494200	http://www.ensembl.org/id/ENSG00000198822	0.374567	-4.22799	-2.07997	0.0005612	0.0318351
MMP1	11	complement(102660651..102668891)	http://www.ensembl.org/id/ENSG00000196611	7.44561	-4.17051	-2.06022	2.876e-07	0.0002671
TNNI1	1	complement(201373625..201398994)	http://www.ensembl.org/id/ENSG00000159173	14.6566	-4.14938	-2.0529	3.834e-05	0.005476
S100A9	1	153330330..153333503	http://www.ensembl.org/id/ENSG00000163220	47.0059	-4.1305	-2.04632	1.411e-06	0.0006758
MRAP2	6	84743475..84800600	http://www.ensembl.org/id/ENSG00000135324	3.01895	-4.10736	-2.03821	9.735e-05	0.0103752
MMP9	20	44637547..44645200	http://www.ensembl.org/id/ENSG00000100985	11.4156	-4.02298	-2.00826	0.0001233	0.0118381
COL2A1	12	complement(48366748..48398269)	http://www.ensembl.org/id/ENSG00000139219	99.7507	-3.99708	-1.99895	2.413e-06	0.0009983
FAM69C	18	complement(72102963..72125179)	http://www.ensembl.org/id/ENSG00000187773	0.629642	-3.97507	-1.99098	0.000755	0.0386959
IRX3	16	complement(54317216..54320675)	http://www.ensembl.org/id/ENSG00000177508	13.9927	-3.95637	-1.98418	1.739e-05	0.003262
FOXC2	16	86600857..86602539	http://www.ensembl.org/id/ENSG00000176692	1.96601	-3.94075	-1.97847	0.0006877	0.036797
MYL3	3	complement(46899362..46923659)	http://www.ensembl.org/id/ENSG00000160808	60.7337	-3.91301	-1.96828	2.613e-06	0.001065
DUSP26	8	complement(33448856..33457624)	http://www.ensembl.org/id/ENSG00000133878	1.73603	-3.90765	-1.9663	0.0007368	0.0383192
FITM1	14	24600484..24602058	http://www.ensembl.org/id/ENSG00000139914	4.51404	-3.89836	-1.96287	0.001086	0.0472873
CLEC18A	16	69984810..69998141	http://www.ensembl.org/id/ENSG00000157322	0.659345	-3.87115	-1.95276	0.0007145	0.0377438
PPP1R14C	6	150464212..150571493	http://www.ensembl.org/id/ENSG00000198729	5.83298	-3.81585	-1.93201	0.0001613	0.0143198
CRIP1_1	14	105952654..105955284	http://www.ensembl.org/id/ENSG00000213145	1.98525	-3.76948	-1.91437	0.0001073	0.0111296
CCDC181	1	complement(169364108..169429907)	http://www.ensembl.org/id/ENSG00000117477	1.54696	-3.75668	-1.90946	0.0009666	0.0443933
ADAMTS19	5	128795958..129074376	http://www.ensembl.org/id/ENSG00000145808	5.09476	-3.68123	-1.88019	8.639e-06	0.00204
PLCH1	3	complement(155093369..155462856)	http://www.ensembl.org/id/ENSG00000114805	1.76939	-3.61546	-1.85418	0.0001525	0.0137497
CAMK2B	7	complement(44256749..44374176)	http://www.ensembl.org/id/ENSG00000058404	0.298292	-3.59052	-1.84419	0.0005723	0.0322056
COL17A1	10	complement(105791044..105845760)	http://www.ensembl.org/id/ENSG00000065618	4.96117	-3.57835	-1.83929	9.23e-09	5.194e-05
THBS4	5	79287134..79379110	http://www.ensembl.org/id/ENSG00000113296	2.31331	-3.52215	-1.81646	0.0003463	0.0228741
ACTN2	1	236849754..236927931	http://www.ensembl.org/id/ENSG00000077522	6.91875	-3.50008	-1.80739	0.0008747	0.041808
MYBPC3	11	complement(47352957..47374253)	http://www.ensembl.org/id/ENSG00000134571	10.5879	-3.43612	-1.78078	0.0008034	0.0399358
TRDN	6	complement(123537483..123958238)	http://www.ensembl.org/id/ENSG00000186439	1.40703	-3.39567	-1.7637	0.0009688	0.0443933
KLHL14	18	complement(30252634..30353025)	http://www.ensembl.org/id/ENSG00000197705	1.72809	-3.37007	-1.75278	0.0002683	0.0192601
FOXC1	6	1610681..1614127	http://www.ensembl.org/id/ENSG00000054598	7.11728	-3.36718	-1.75154	1.688e-05	0.003209
MMP11	22	24110413..24126503	http://www.ensembl.org/id/ENSG00000099953	7.30829	-3.35343	-1.74564	0.0006564	0.0355264
ACBD7	10	complement(15119522..15130775)	http://www.ensembl.org/id/ENSG00000176244	1.7219	-3.32174	-1.73194	0.001108	0.0479624
FOXJ1	17	complement(74132414..74137380)	http://www.ensembl.org/id/ENSG00000129654	3.52418	-3.27623	-1.71204	0.0004669	0.0280724
CYP1B1	2	complement(38294116..38337044)	http://www.ensembl.org/id/ENSG00000138061	6.17251	-3.24481	-1.69813	7.693e-06	0.001968
PLN	6	118869461..118881893	http://www.ensembl.org/id/ENSG00000198523	40.2926	-3.23532	-1.69391	0.0001185	0.0115365
NELL2	12	complement(44902058..45315631)	http://www.ensembl.org/id/ENSG00000184613	4.00253	-3.23498	-1.69376	0.001134	0.0487685
BMP7	20	complement(55743804..55841685)	http://www.ensembl.org/id/ENSG00000101144	6.30731	-3.21219	-1.68356	6.583e-06	0.001781
LGI1	10	95517566..95557916	http://www.ensembl.org/id/ENSG00000108231	2.40123	-3.19103	-1.67402	0.0004742	0.0283242
CLIC6	21	36041688..36090525	http://www.ensembl.org/id/ENSG00000159212	7.95408	-3.18733	-1.67235	4.821e-05	0.006339
RPL9	4	complement(39455744..39460568)	http://www.ensembl.org/id/ENSG00000163682	166.823	-3.18271	-1.67025	2.382e-06	0.0009983
MMRN1	4	90800683..90875780	http://www.ensembl.org/id/ENSG00000138722	5.1667	-3.13964	-1.6506	0.0001725	0.0148011
PYGM	11	complement(64513861..64527769)	http://www.ensembl.org/id/ENSG00000068976	5.60817	-3.13305	-1.64757	6.732e-05	0.008164
TBX5	12	complement(114791736..114846247)	http://www.ensembl.org/id/ENSG00000089225	3.4107	-3.12567	-1.64417	0.0006935	0.037025
PROM2	2	95940201..95957056	http://www.ensembl.org/id/ENSG00000155066	1.57227	-3.1122	-1.63793	0.000273	0.0193979
GPM6A	4	complement(176554085..176923815)	http://www.ensembl.org/id/ENSG00000150625	2.15925	-3.00376	-1.58677	1.649e-05	0.003156
ENO3	17	4851387..4860426	http://www.ensembl.org/id/ENSG00000108515	7.06032	-2.99185	-1.58104	1.431e-05	0.002875
ACTC1	15	complement(35080297..35088340)	http://www.ensembl.org/id/ENSG00000159251	64.5265	-2.89823	-1.53517	6.372e-06	0.001741
B4GALNT3	12	569530..672675	http://www.ensembl.org/id/ENSG00000139044	3.04637	-2.84633	-1.5091	0.0001178	0.0115365
LDB3	10	88428206..88495825	http://www.ensembl.org/id/ENSG00000122367	4.49311	-2.83516	-1.50343	0.001003	0.0451698
MYL4	17	45277812..45301045	http://www.ensembl.org/id/ENSG00000198336	47.0484	-2.82295	-1.4972	0.0008735	0.041808
FGFBP3	10	complement(93666346..93669240)	http://www.ensembl.org/id/ENSG00000174721	5.03353	-2.7639	-1.46671	0.0008799	0.0418621
CORO6	17	complement(27941774..27949925)	http://www.ensembl.org/id/ENSG00000167549	1.67233	-2.63987	-1.40047	0.001167	0.0496774
HLA-DPB1	6	33043703..33054978	http://www.ensembl.org/id/ENSG00000223865	11.1696	-2.58956	-1.37271	0.0001181	0.0115365
CP	3	complement(148880197..148939842)	http://www.ensembl.org/id/ENSG00000047457	2.25104	-2.58534	-1.37035	0.0006566	0.0355264
SFRP2	4	complement(154701744..154710272)	http://www.ensembl.org/id/ENSG00000145423	96.658	-2.565	-1.35896	0.001124	0.0484159
HABP2	10	115310596..115349361	http://www.ensembl.org/id/ENSG00000148702	5.69617	-2.54902	-1.34994	0.00117	0.0496774
COL7A1	3	complement(48601506..48632700)	http://www.ensembl.org/id/ENSG00000114270	7.53833	-2.5462	-1.34835	3.466e-06	0.001175
TNNC1	3	complement(52485118..52488086)	http://www.ensembl.org/id/ENSG00000114854	29.5718	-2.48026	-1.31049	0.0004039	0.0252565
METRN	16	765115..769655	http://www.ensembl.org/id/ENSG00000103260	13.6485	-2.47061	-1.30487	0.0001056	0.0111228
TPBG	6	83072923..83080545	http://www.ensembl.org/id/ENSG00000146242	7.58566	-2.41431	-1.27161	6.375e-06	0.001741
SKIDA1	10	complement(21802407..21814611)	http://www.ensembl.org/id/ENSG00000180592	3.27719	-2.24189	-1.16472	0.0001793	0.0149387
COL4A6	X	complement(107386780..107682727)	http://www.ensembl.org/id/ENSG00000197565	12.9014	-2.22814	-1.15584	6.466e-05	0.00798
RP11-366M4.3	4	165798156..165820117	http://www.ensembl.org/id/ENSG00000248329	3.97597	-2.22501	-1.15381	0.001137	0.0488555
S100A4	1	complement(153516089..153522612)	http://www.ensembl.org/id/ENSG00000196154	72.3333	-2.19759	-1.13592	9.144e-05	0.009974
WDR54	2	74648805..74652882	http://www.ensembl.org/id/ENSG00000005448	6.88667	-2.18574	-1.12812	0.0008336	0.0408626
EEF1A2	20	complement(62119366..62130505)	http://www.ensembl.org/id/ENSG00000101210	17.3094	-2.18504	-1.12766	4.696e-05	0.006232
HES1	3	193853934..193856521	http://www.ensembl.org/id/ENSG00000114315	13.3092	-2.16956	-1.1174	0.0009031	0.042418
SEMA3D	7	complement(84624869..84816171)	http://www.ensembl.org/id/ENSG00000153993	4.41288	-2.1588	-1.11023	0.0008899	0.0421002
CRIP2	14	105939299..105946499	http://www.ensembl.org/id/ENSG00000182809	8.83959	-2.13807	-1.09631	0.0006813	0.0366543
SEMA3F	3	50192478..50226508	http://www.ensembl.org/id/ENSG00000001617	8.25278	-2.12212	-1.08551	0.000534	0.030788
SLITRK6	13	complement(86366925..86373623)	http://www.ensembl.org/id/ENSG00000184564	9.59041	-2.11393	-1.07993	0.0005208	0.0303369
CRABP2	1	complement(156669398..156675608)	http://www.ensembl.org/id/ENSG00000143320	245.926	-2.05002	-1.03563	0.0003863	0.0245362
TRIM17	1	complement(228595641..228604562)	http://www.ensembl.org/id/ENSG00000162931	6.69042	-2.04779	-1.03407	0.000441	0.0270314
EPHB2	1	23037332..23241818	http://www.ensembl.org/id/ENSG00000133216	7.57197	-2.00462	-1.00333	0.0006839	0.0367193
PSRC1	1	complement(109822178..109825808)	http://www.ensembl.org/id/ENSG00000134222	7.82512	-1.9962	-0.997253	0.0004099	0.0255135
PHF6	X	133507283..133562820	http://www.ensembl.org/id/ENSG00000156531	8.67441	-1.97666	-0.983065	0.001167	0.0496774
TROAP	12	49717019..49725514	http://www.ensembl.org/id/ENSG00000135451	5.00926	-1.94854	-0.962393	0.0009267	0.0431672
SPHK1	17	74372665..74383941	http://www.ensembl.org/id/ENSG00000176170	10.9024	-1.92748	-0.946714	0.001057	0.0465229
SALL2	14	complement(21989232..22005350)	http://www.ensembl.org/id/ENSG00000165821	15.9414	-1.92119	-0.942002	0.0006329	0.0347108
PRPS1	X	106871737..106894256	http://www.ensembl.org/id/ENSG00000147224	16.5211	-1.88715	-0.91621	0.001188	0.0499729
CHTF18	16	838046..850737	http://www.ensembl.org/id/ENSG00000127586	8.5024	-1.86778	-0.901322	0.0001248	0.0119433
HELLS	10	96305547..96373662	http://www.ensembl.org/id/ENSG00000119969	3.04199	-1.84526	-0.883822	0.0008568	0.0415595
CKS2	9	91926113..91931618	http://www.ensembl.org/id/ENSG00000123975	48.0519	-1.83537	-0.87607	0.0004036	0.0252565
TTK	6	80713604..80752244	http://www.ensembl.org/id/ENSG00000112742	5.42689	-1.8282	-0.870421	0.0009253	0.0431672
BIRC5	17	76210267..76221717	http://www.ensembl.org/id/ENSG00000089685	11.3546	-1.78323	-0.834489	0.0002651	0.0191419
CCNB2	15	59397277..59417244	http://www.ensembl.org/id/ENSG00000157456	17.9241	-1.77628	-0.828856	0.0005444	0.0312232
PKM	15	complement(72491370..72524164)	http://www.ensembl.org/id/ENSG00000067225	86.2401	-1.77327	-0.826414	0.0005575	0.0316905
TEAD2	19	complement(49843852..49865714)	http://www.ensembl.org/id/ENSG00000074219	26.0909	-1.76777	-0.82193	0.0008182	0.0403866
DLGAP5	14	complement(55614830..55658396)	http://www.ensembl.org/id/ENSG00000126787	9.00548	-1.75503	-0.811497	0.0007907	0.0395147
KIF2C	1	45205490..45233439	http://www.ensembl.org/id/ENSG00000142945	8.74928	-1.74498	-0.80321	0.0007728	0.0388947
CDK1	10	62538089..62554610	http://www.ensembl.org/id/ENSG00000170312	11.8289	-1.71369	-0.777107	0.0008597	0.0415595
NARF	17	80416056..80448413	http://www.ensembl.org/id/ENSG00000141562	6.4439	-1.69289	-0.759488	0.0008778	0.0418597
CCNA2	4	complement(122737599..122745087)	http://www.ensembl.org/id/ENSG00000145386	15.1212	-1.68858	-0.755809	0.0002695	0.0192908
UBE2C	20	44441215..44445596	http://www.ensembl.org/id/ENSG00000175063	20.9631	-1.68582	-0.753449	0.0008386	0.0409648
HMGB2	4	complement(174252846..174256276)	http://www.ensembl.org/id/ENSG00000164104	45.786	-1.67602	-0.745038	0.001086	0.0472873
CDC20	1	43824626..43828874	http://www.ensembl.org/id/ENSG00000117399	21.5792	-1.65176	-0.724001	0.0005306	0.0307152
PLK1	16	23688977..23701688	http://www.ensembl.org/id/ENSG00000166851	9.15774	-1.59826	-0.676506	0.0009077	0.0424937
IER5L	9	complement(131937835..131940540)	http://www.ensembl.org/id/ENSG00000188483	17.5542	-1.58672	-0.666049	0.0008582	0.0415595
PRC1	15	complement(91509270..91538859)	http://www.ensembl.org/id/ENSG00000198901	9.55193	-1.53135	-0.614802	0.0009756	0.0444902
AFF1	4	87856154..88062206	http://www.ensembl.org/id/ENSG00000172493	6.85924	1.57497	0.655329	0.00112	0.0483327
STK39	2	complement(168810530..169104651)	http://www.ensembl.org/id/ENSG00000198648	11.177	1.58588	0.665279	0.0008933	0.0421002
MRPS25	3	complement(15083967..15106842)	http://www.ensembl.org/id/ENSG00000131368	16.4581	1.62536	0.700756	0.000627	0.0345891
SLC25A44	1	156163880..156182587	http://www.ensembl.org/id/ENSG00000160785	6.86224	1.63142	0.706131	0.0008653	0.0417576
ZHX3	20	complement(39807088..39946312)	http://www.ensembl.org/id/ENSG00000174306	2.60491	1.63725	0.711277	0.000985	0.04477
VPS13A	9	79792269..80036457	http://www.ensembl.org/id/ENSG00000197969	4.30016	1.6432	0.716506	0.001175	0.0496973
FOXO1	13	complement(41129804..41240734)	http://www.ensembl.org/id/ENSG00000150907	6.78942	1.64635	0.719269	0.001164	0.0496774
ALDH3A2	17	19551449..19580911	http://www.ensembl.org/id/ENSG00000072210	19.0364	1.6476	0.720368	0.0008272	0.0406865
CMTM4	16	complement(66648653..66730610)	http://www.ensembl.org/id/ENSG00000183723	13.2087	1.65045	0.722862	0.0001927	0.0156257
STX12	1	28099694..28150963	http://www.ensembl.org/id/ENSG00000117758	18.2164	1.65359	0.725599	0.0009055	0.042461
SOD2	6	complement(160090089..160183561)	http://www.ensembl.org/id/ENSG00000112096	7.52954	1.66526	0.735749	0.00023	0.0175342
LNX2	13	complement(28120050..28194541)	http://www.ensembl.org/id/ENSG00000139517	11.199	1.66542	0.735884	0.0001581	0.0141201
NEDD4L	18	55711599..56068772	http://www.ensembl.org/id/ENSG00000049759	11.6108	1.66648	0.736802	0.0009981	0.045075
EAF1	3	15468862..15484120	http://www.ensembl.org/id/ENSG00000144597	11.7004	1.67311	0.742534	0.0005334	0.030788
CHP1	15	41523037..41574043	http://www.ensembl.org/id/ENSG00000187446	34	1.67683	0.745736	0.000766	0.0387646
UBE4A	11	118230300..118269926	http://www.ensembl.org/id/ENSG00000110344	12.0467	1.68027	0.748693	0.0002845	0.0199352
TMEM245	9	complement(111777432..111882225)	http://www.ensembl.org/id/ENSG00000106771	25.9091	1.68416	0.752032	0.0007509	0.038554
GBF1	10	104005289..104142656	http://www.ensembl.org/id/ENSG00000107862	26.9138	1.68423	0.752087	0.0009314	0.0433142
C6orf89	6	36839646..36896740	http://www.ensembl.org/id/ENSG00000198663	15.5469	1.69059	0.757528	0.001049	0.046413
SCAMP2	15	complement(75136071..75165706)	http://www.ensembl.org/id/ENSG00000140497	25.3353	1.70133	0.766667	0.0006654	0.0358628
CDK18	1	205473723..205501921	http://www.ensembl.org/id/ENSG00000117266	8.93919	1.70632	0.770892	0.0007305	0.0381003
IQGAP2	5	75699074..76003957	http://www.ensembl.org/id/ENSG00000145703	12.6235	1.71622	0.779233	0.0005829	0.0327344
SH3RF2	5	145316142..145461354	http://www.ensembl.org/id/ENSG00000156463	4.82199	1.7194	0.781908	0.0005642	0.0318775
RAPGEF2	4	160025330..160281321	http://www.ensembl.org/id/ENSG00000109756	6.92244	1.71984	0.782272	6.522e-05	0.008013
WWC2	4	184020446..184241930	http://www.ensembl.org/id/ENSG00000151718	8.74632	1.72065	0.782955	0.0001751	0.0149029
INSR	19	complement(7112266..7294045)	http://www.ensembl.org/id/ENSG00000171105	9.04689	1.723	0.784924	0.0001651	0.0144714
ANKRD13A	12	110436991..110477568	http://www.ensembl.org/id/ENSG00000076513	10.7731	1.72391	0.785685	0.0007606	0.0387594
PLEKHH1	14	68000018..68056329	http://www.ensembl.org/id/ENSG00000054690	5.12979	1.72795	0.789064	0.0001951	0.015686
FAM47E-STBD1_2	4	77172886..77232752	http://www.ensembl.org/id/ENSG00000118804	11.9724	1.72837	0.789415	0.0007294	0.0381003
TMC4	19	complement(54663846..54676944)	http://www.ensembl.org/id/ENSG00000167608	11.7051	1.72895	0.7899	0.0003837	0.0244829
ADCY9	16	complement(4003388..4166186)	http://www.ensembl.org/id/ENSG00000162104	3.70397	1.73473	0.794712	0.0009824	0.0447241
UBE2Q2	15	76135622..76193419	http://www.ensembl.org/id/ENSG00000140367	32.1155	1.73498	0.794917	0.0007683	0.038809
EPPK1	8	complement(144939497..144952632)	http://www.ensembl.org/id/ENSG00000227184	6.24849	1.74496	0.803196	0.000741	0.0383822
PLEKHG6	12	6419602..6437672	http://www.ensembl.org/id/ENSG00000008323	9.01868	1.7466	0.804551	0.0009002	0.0423545
TRAM2	6	complement(52362200..52441713)	http://www.ensembl.org/id/ENSG00000065308	18.901	1.75177	0.808815	0.000341	0.0226807
TFRC	3	complement(195754054..195809060)	http://www.ensembl.org/id/ENSG00000072274	20.7817	1.75438	0.810965	0.0004398	0.0270195
SKP2	5	36152091..36184421	http://www.ensembl.org/id/ENSG00000145604	30.1954	1.75506	0.81152	0.0003582	0.0232782
RBM47	4	complement(40425272..40632892)	http://www.ensembl.org/id/ENSG00000163694	12.8112	1.75809	0.814006	0.0003169	0.0216939
ZFP36	19	39897453..39900052	http://www.ensembl.org/id/ENSG00000128016	23.589	1.76166	0.816938	0.0007715	0.0388947
TXNDC11	16	complement(11772936..11836734)	http://www.ensembl.org/id/ENSG00000153066	13.1249	1.76553	0.820105	0.0006006	0.0333986
C11orf24	11	complement(68028803..68039469)	http://www.ensembl.org/id/ENSG00000171067	21.4639	1.76666	0.821021	0.0009686	0.0443933
SLC35D1	1	complement(67465015..67519782)	http://www.ensembl.org/id/ENSG00000116704	5.73787	1.77956	0.831522	0.0002032	0.0161517
TP53INP2	20	33292094..33301243	http://www.ensembl.org/id/ENSG00000078804	10.8602	1.77995	0.83184	0.0006993	0.0371951
DDI2	1	15943995..15995539	http://www.ensembl.org/id/ENSG00000197312	8.6568	1.78679	0.837367	8.571e-05	0.009569
MOB3B	9	complement(27325207..27529779)	http://www.ensembl.org/id/ENSG00000120162	7.32649	1.79516	0.84411	0.0001525	0.0137497
MARVELD2	5	68710939..68740157	http://www.ensembl.org/id/ENSG00000152939	8.15455	1.79654	0.845222	0.0002333	0.01758
OGFRL1	6	71998506..72018653	http://www.ensembl.org/id/ENSG00000119900	6.37721	1.80085	0.848677	0.0006205	0.0343018
THRB	3	complement(24158651..24536773)	http://www.ensembl.org/id/ENSG00000151090	8.1845	1.81111	0.856876	0.001018	0.0455014
SLC9A3R1	17	72744791..72765492	http://www.ensembl.org/id/ENSG00000109062	100.187	1.81304	0.858408	0.0004785	0.0285257
UGDH	4	complement(39500375..39529931)	http://www.ensembl.org/id/ENSG00000109814	27.0443	1.82031	0.864186	0.0005411	0.0311309
ARRB1	11	complement(74975226..75062873)	http://www.ensembl.org/id/ENSG00000137486	12.3949	1.82057	0.864389	0.0001742	0.0148933
ELL2	5	complement(95220802..95297775)	http://www.ensembl.org/id/ENSG00000118985	10.4389	1.82384	0.866983	0.0003398	0.0226561
BDH1	3	complement(197236654..197300194)	http://www.ensembl.org/id/ENSG00000161267	4.24739	1.82538	0.868194	0.001005	0.0451748
SLC4A8	12	51785101..51902980	http://www.ensembl.org/id/ENSG00000050438	1.95405	1.82595	0.868644	0.000886	0.0420392
GALM	2	38893052..38968379	http://www.ensembl.org/id/ENSG00000143891	23.1546	1.82606	0.868734	0.0008486	0.0413815
CTSZ	20	complement(57570240..57582302)	http://www.ensembl.org/id/ENSG00000101160	65.211	1.82715	0.869593	0.0003549	0.0231665
TSKU	11	76493295..76509198	http://www.ensembl.org/id/ENSG00000182704	17.5254	1.83471	0.875556	0.001091	0.0472873
PVR	19	45147098..45166850	http://www.ensembl.org/id/ENSG00000073008	33.3883	1.83767	0.877879	0.0001349	0.0128248
GGCX	2	complement(85771846..85788670)	http://www.ensembl.org/id/ENSG00000115486	11.0766	1.84074	0.880287	0.0003858	0.0245362
PYGL	14	complement(51324609..51411454)	http://www.ensembl.org/id/ENSG00000100504	26.6811	1.84252	0.881678	0.001172	0.0496774
FLT1	13	complement(28874489..29069265)	http://www.ensembl.org/id/ENSG00000102755	3.61701	1.84718	0.885327	0.0004634	0.027921
CGN	1	151482986..151511168	http://www.ensembl.org/id/ENSG00000143375	32.6615	1.85624	0.892383	0.0002337	0.01758
SLC39A5	12	56623833..56631630	http://www.ensembl.org/id/ENSG00000139540	31.9141	1.86439	0.898706	0.00104	0.0461009
DAGLA	11	61447905..61514473	http://www.ensembl.org/id/ENSG00000134780	8.52355	1.86551	0.899571	0.0003834	0.0244829
CAPN12	19	complement(39220827..39260544)	http://www.ensembl.org/id/ENSG00000182472	11.8569	1.866	0.899948	0.0008546	0.0415595
EDEM1	3	5229331..5261642	http://www.ensembl.org/id/ENSG00000134109	12.7455	1.87596	0.907626	9.097e-05	0.009974
SDHB	1	complement(17345217..17380665)	http://www.ensembl.org/id/ENSG00000117118	22.8655	1.87832	0.909441	0.0005556	0.031675
DAB1	1	complement(57460451..59012406)	http://www.ensembl.org/id/ENSG00000173406	6.49775	1.87929	0.910185	0.000115	0.0115365
ESRP2	16	complement(68263014..68272005)	http://www.ensembl.org/id/ENSG00000103067	10.3061	1.88254	0.912683	0.000182	0.0150628
CLMP	11	complement(122943035..123065989)	http://www.ensembl.org/id/ENSG00000166250	10.9374	1.89142	0.919468	0.0008752	0.041808
ABHD5	3	43731605..43775863	http://www.ensembl.org/id/ENSG00000011198	6.8336	1.89276	0.920489	0.0006591	0.0355932
CRYL1	13	complement(20977806..21099996)	http://www.ensembl.org/id/ENSG00000165475	27.4301	1.89304	0.920705	0.001184	0.0498493
KDR	4	complement(55944644..55991756)	http://www.ensembl.org/id/ENSG00000128052	24.1655	1.89702	0.923733	0.0003	0.0207403
EGFR	7	55086714..55324313	http://www.ensembl.org/id/ENSG00000146648	16.9052	1.89984	0.925882	0.0002924	0.0203653
STOM	9	complement(124101355..124132531)	http://www.ensembl.org/id/ENSG00000148175	58.7849	1.90174	0.927322	8.216e-05	0.009212
ARHGEF26	3	153838792..153975616	http://www.ensembl.org/id/ENSG00000114790	6.7257	1.90496	0.92976	5.364e-05	0.006847
SAR1B	5	complement(133936834..133984961)	http://www.ensembl.org/id/ENSG00000152700	6.40545	1.90941	0.933124	0.0004201	0.02598
METTL7A	12	51317255..51326300	http://www.ensembl.org/id/ENSG00000185432	29.417	1.91177	0.934911	0.0004215	0.0260067
TRIM35	8	complement(27142404..27168836)	http://www.ensembl.org/id/ENSG00000104228	8.46258	1.91757	0.939279	0.0001222	0.0117784
SFXN3	10	102790991..102800998	http://www.ensembl.org/id/ENSG00000107819	15.3169	1.91961	0.94081	0.0003814	0.0244829
TMEM41A	3	complement(185194284..185216845)	http://www.ensembl.org/id/ENSG00000163900	6.86861	1.92034	0.941359	0.000118	0.0115365
DGAT1	8	complement(145539954..145550573)	http://www.ensembl.org/id/ENSG00000185000	52.9255	1.92088	0.941768	0.000322	0.0218888
CKB	14	complement(103985996..103989448)	http://www.ensembl.org/id/ENSG00000166165	792.939	1.9235	0.943735	0.0002344	0.0175874
RAPH1	2	complement(204259068..204400133)	http://www.ensembl.org/id/ENSG00000173166	3.57534	1.92955	0.948264	3.567e-05	0.005227
TMEM37	2	120187477..120196096	http://www.ensembl.org/id/ENSG00000171227	32.1093	1.92963	0.948322	0.0006513	0.035399
RNF103	2	complement(86830516..86850989)	http://www.ensembl.org/id/ENSG00000239305	9.10331	1.93058	0.949033	8.209e-05	0.009212
SLC15A1	13	complement(99336055..99404908)	http://www.ensembl.org/id/ENSG00000088386	4.58156	1.93597	0.953053	0.001182	0.0498493
PRKAB2	1	complement(146626685..146644129)	http://www.ensembl.org/id/ENSG00000131791	20.6234	1.93653	0.953477	0.0002596	0.0188263
ACAD11	3	complement(132276982..132379567)	http://www.ensembl.org/id/ENSG00000240303	15.5396	1.94319	0.958426	0.0004917	0.0291391
CDH5	16	66400533..66438686	http://www.ensembl.org/id/ENSG00000179776	5.96136	1.94658	0.960942	0.0009743	0.0444902
TMEM200A	6	130686879..130764208	http://www.ensembl.org/id/ENSG00000164484	6.89089	1.94665	0.960991	4.661e-05	0.006232
OCLN	5	68788119..68853931	http://www.ensembl.org/id/ENSG00000197822	19.4109	1.9509	0.964137	7.045e-05	0.008399
KLF15	3	complement(126061478..126076285)	http://www.ensembl.org/id/ENSG00000163884	14.2307	1.95197	0.96493	0.0004804	0.0285751
RAB3D	19	complement(11432722..11456946)	http://www.ensembl.org/id/ENSG00000105514	9.15438	1.95461	0.966878	0.0002765	0.019544
TRIM3	11	complement(6469843..6495689)	http://www.ensembl.org/id/ENSG00000110171	6.4557	1.95582	0.967776	0.0001063	0.0111228
SNTB1	8	complement(121547985..121825513)	http://www.ensembl.org/id/ENSG00000172164	14.6342	1.95854	0.969781	0.001118	0.0483327
GXYLT2	3	72937224..73047289	http://www.ensembl.org/id/ENSG00000172986	4.22274	1.95922	0.970278	0.001054	0.0464632
ST6GAL1	3	186648274..186796341	http://www.ensembl.org/id/ENSG00000073849	15.1031	1.96321	0.973217	0.0001383	0.0129892
SPAG5	17	complement(26904588..26926297)	http://www.ensembl.org/id/ENSG00000076382	23.5029	1.966	0.975261	0.0002381	0.0177459
CPEB4	5	173315283..173388979	http://www.ensembl.org/id/ENSG00000113742	5.35261	1.9664	0.975553	1.02e-05	0.002243
FTCD	21	complement(47556176..47575481)	http://www.ensembl.org/id/ENSG00000160282	15.9655	1.9709	0.978852	0.0008679	0.0417784
CYP51A1	7	complement(91741465..91772266)	http://www.ensembl.org/id/ENSG00000001630	57.9307	1.97243	0.979972	0.0002507	0.0183666
PRKCE	2	45878484..46415129	http://www.ensembl.org/id/ENSG00000171132	4.11189	1.97541	0.982149	6.391e-05	0.007921
HNF4A	20	42984340..43061485	http://www.ensembl.org/id/ENSG00000101076	20.6818	1.9764	0.982875	0.0001786	0.0149387
ASL	7	65540785..65558545	http://www.ensembl.org/id/ENSG00000126522	27.0975	1.98327	0.987883	0.0007448	0.0383822
MERTK	2	112656056..112787138	http://www.ensembl.org/id/ENSG00000153208	29.4355	1.98442	0.988719	0.0002003	0.0160599
KCNMA1	10	complement(78629359..79398353)	http://www.ensembl.org/id/ENSG00000156113	5.00145	1.98642	0.990172	0.0007241	0.0380223
PEG10	7	94285637..94299007	http://www.ensembl.org/id/ENSG00000242265	82.6702	1.993	0.994944	0.0002115	0.016437
SLC5A9	1	48688357..48714316	http://www.ensembl.org/id/ENSG00000117834	6.34692	1.99931	0.999501	0.001065	0.0467604
ACY1	3	52009066..52023213	http://www.ensembl.org/id/ENSG00000243989	12.9076	2.00404	1.00291	0.0003529	0.0231294
FZD4	11	complement(86656721..86666433)	http://www.ensembl.org/id/ENSG00000174804	18.047	2.00903	1.0065	2.228e-05	0.003823
SGK1	6	complement(134490384..134639250)	http://www.ensembl.org/id/ENSG00000118515	8.22641	2.00965	1.00694	0.0001374	0.0129693
ACOX1	17	complement(73937588..73975515)	http://www.ensembl.org/id/ENSG00000161533	8.19821	2.01606	1.01154	0.0001088	0.0111296
TBRG1	11	124492732..124505287	http://www.ensembl.org/id/ENSG00000154144	17.2851	2.01662	1.01194	4.304e-05	0.005966
ACAA1	3	complement(38144620..38178733)	http://www.ensembl.org/id/ENSG00000060971	46.8919	2.02103	1.01509	0.0008583	0.0415595
ARSE	X	complement(2852699..2886286)	http://www.ensembl.org/id/ENSG00000157399	30.0746	2.02264	1.01624	0.0007245	0.0380223
DHCR24	1	complement(55315306..55352891)	http://www.ensembl.org/id/ENSG00000116133	151.488	2.02577	1.01847	0.0008136	0.0403014
AKAP2	9	112542769..112934792	http://www.ensembl.org/id/ENSG00000241978	26.6218	2.0261	1.01871	1.478e-05	0.002908
CXCL16	17	complement(4636821..4643217)	http://www.ensembl.org/id/ENSG00000161921	20.1963	2.03217	1.02302	0.0009755	0.0444902
FLVCR1	1	213031597..213072705	http://www.ensembl.org/id/ENSG00000162769	11.0305	2.03235	1.02315	6.953e-07	0.0004658
NUDT16	3	131100515..131107674	http://www.ensembl.org/id/ENSG00000198585	12.886	2.03909	1.02792	0.0001114	0.0113581
ENTPD5	14	complement(74424713..74486102)	http://www.ensembl.org/id/ENSG00000187097	5.31103	2.04825	1.03439	5.692e-05	0.007182
PRR13	12	53835389..53840429	http://www.ensembl.org/id/ENSG00000205352	75.9067	2.04826	1.0344	0.0002466	0.0182565
FRZB	2	complement(183698002..183731890)	http://www.ensembl.org/id/ENSG00000162998	34.7149	2.05101	1.03634	0.0007421	0.0383822
TRIM14	9	complement(100831557..100881494)	http://www.ensembl.org/id/ENSG00000106785	4.65351	2.05498	1.03912	0.0005052	0.0296124
PCYT1B	X	complement(24576204..24690794)	http://www.ensembl.org/id/ENSG00000102230	4.46174	2.05605	1.03987	0.0008004	0.0398593
SLC25A33	1	9599541..9645237	http://www.ensembl.org/id/ENSG00000171612	10.4362	2.06148	1.04368	0.0003029	0.0208384
SEMA4G	10	102729275..102745628	http://www.ensembl.org/id/ENSG00000095539	15.4799	2.0619	1.04397	4.177e-05	0.005818
CEBPA	19	complement(33790840..33793470)	http://www.ensembl.org/id/ENSG00000245848	48.4677	2.06357	1.04514	0.0002956	0.0205335
PPARA	22	46546424..46639653	http://www.ensembl.org/id/ENSG00000186951	7.98003	2.06546	1.04646	1.112e-05	0.002407
CD93	20	complement(23059986..23066977)	http://www.ensembl.org/id/ENSG00000125810	8.93306	2.06682	1.04742	0.0004145	0.0256929
PPM1L	3	160473390..160796695	http://www.ensembl.org/id/ENSG00000163590	6.642	2.0701	1.0497	1.647e-06	0.0007473
AGFG2	7	100136834..100165842	http://www.ensembl.org/id/ENSG00000106351	7.5332	2.07464	1.05286	0.0003272	0.0220755
HIPK3	11	33278218..33378569	http://www.ensembl.org/id/ENSG00000110422	25.4093	2.07482	1.05299	2.907e-05	0.004564
SHMT1	17	complement(18231187..18266856)	http://www.ensembl.org/id/ENSG00000176974	13.146	2.07755	1.05488	0.0001831	0.0150628
ASRGL1	11	62104920..62160882	http://www.ensembl.org/id/ENSG00000162174	17.8848	2.07812	1.05528	0.0001558	0.0139887
DUSP9	X	152907946..152916781	http://www.ensembl.org/id/ENSG00000130829	133.67	2.08037	1.05684	0.0007632	0.0387594
EGFLAM	5	38258511..38465123	http://www.ensembl.org/id/ENSG00000164318	5.04007	2.08396	1.05933	0.0002737	0.0193999
CORO2A	9	complement(100883257..100954922)	http://www.ensembl.org/id/ENSG00000106789	17.3526	2.08494	1.06001	4.683e-05	0.006232
TPP1	11	complement(6634000..6640692)	http://www.ensembl.org/id/ENSG00000166340	55.9616	2.08595	1.0607	7.66e-05	0.008943
SIAE	11	complement(124503009..124565603)	http://www.ensembl.org/id/ENSG00000110013	13.8971	2.09111	1.06427	0.0001412	0.0131524
MGST1	12	16500076..16762193	http://www.ensembl.org/id/ENSG00000008394	22.153	2.09347	1.0659	0.0002072	0.0163733
VIL1	2	219283815..219318018	http://www.ensembl.org/id/ENSG00000127831	21.8647	2.09355	1.06595	2.196e-05	0.003823
NBEAL1	2	203879602..204091101	http://www.ensembl.org/id/ENSG00000144426	1.38427	2.10639	1.07477	0.0001827	0.0150628
COBLL1	2	complement(165510134..165700189)	http://www.ensembl.org/id/ENSG00000082438	6.72955	2.10807	1.07592	3.374e-05	0.005056
TMEM92	17	48348767..48358844	http://www.ensembl.org/id/ENSG00000167105	9.29163	2.11531	1.08087	8.218e-05	0.009212
NDNF	4	complement(121956768..121994176)	http://www.ensembl.org/id/ENSG00000173376	18.5219	2.11808	1.08276	0.000715	0.0377438
SORD	15	45315302..45369383	http://www.ensembl.org/id/ENSG00000140263	16.9495	2.1214	1.08501	0.0002923	0.0203653
C1orf115	1	220863187..220872499	http://www.ensembl.org/id/ENSG00000162817	25.1972	2.12938	1.09043	0.0002285	0.0174707
IGSF1	X	complement(130407480..130533677)	http://www.ensembl.org/id/ENSG00000147255	26.8574	2.14295	1.0996	5.047e-05	0.006604
SAMHD1	20	complement(35518632..35580246)	http://www.ensembl.org/id/ENSG00000101347	11.6163	2.14903	1.10368	6.64e-05	0.008123
CD302	2	complement(160625364..160654753)	http://www.ensembl.org/id/ENSG00000241399	12.2988	2.15337	1.1066	0.00104	0.0461009
ASS1	9	133320316..133376661	http://www.ensembl.org/id/ENSG00000130707	27.7926	2.16191	1.1123	0.0003936	0.0248318
HAVCR1	5	complement(156456424..156486130)	http://www.ensembl.org/id/ENSG00000113249	22.6191	2.17013	1.11778	0.0002387	0.0177459
FAM134B	5	complement(16473147..16617167)	http://www.ensembl.org/id/ENSG00000154153	7.98159	2.18195	1.12562	0.0001172	0.0115365
COBL	7	complement(51083909..51384515)	http://www.ensembl.org/id/ENSG00000106078	3.63197	2.1908	1.13146	1.283e-05	0.002636
SEC24A	5	133984479..134063513	http://www.ensembl.org/id/ENSG00000113615	17.1925	2.19171	1.13205	1.21e-05	0.002541
DDC	7	complement(50526134..50633154)	http://www.ensembl.org/id/ENSG00000132437	24.5258	2.19583	1.13477	5.127e-05	0.006667
ABAT	16	8768422..8878432	http://www.ensembl.org/id/ENSG00000183044	13.3334	2.198	1.13619	8.218e-05	0.009212
PRODH	22	complement(18900294..18924066)	http://www.ensembl.org/id/ENSG00000100033	4.87534	2.20648	1.14175	3.107e-06	0.001147
SLC22A3	6	160769300..160876014	http://www.ensembl.org/id/ENSG00000146477	3.06935	2.22376	1.153	0.0001951	0.015686
CUBN	10	complement(16865963..17171830)	http://www.ensembl.org/id/ENSG00000107611	7.07359	2.22565	1.15423	2.175e-05	0.003823
PAG1	8	complement(81880045..82024303)	http://www.ensembl.org/id/ENSG00000076641	2.72069	2.22899	1.15639	0.0001153	0.0115365
C5	9	complement(123714616..123812554)	http://www.ensembl.org/id/ENSG00000106804	41.2869	2.23876	1.1627	0.0007963	0.0397242
SGMS1	10	complement(52065360..52384923)	http://www.ensembl.org/id/ENSG00000198964	11.5336	2.24364	1.16584	6.853e-05	0.00824
GPR39	2	133174147..133404132	http://www.ensembl.org/id/ENSG00000183840	5.49836	2.24517	1.16682	0.0009485	0.043823
RHOB	2	20646835..20649200	http://www.ensembl.org/id/ENSG00000143878	101.194	2.24979	1.16979	2.706e-05	0.004426
IL1RAP	3	190231840..190375843	http://www.ensembl.org/id/ENSG00000196083	6.78195	2.25984	1.17622	0.0001492	0.0135382
CHST9	18	complement(24495595..24765281)	http://www.ensembl.org/id/ENSG00000154080	7.14088	2.2619	1.17753	0.0003509	0.0230689
TGFBR3	1	complement(92145902..92371892)	http://www.ensembl.org/id/ENSG00000069702	14.6128	2.26484	1.17941	2.732e-05	0.004426
PTP4A1	6	64231666..64293492	http://www.ensembl.org/id/ENSG00000112245	56.3516	2.26852	1.18175	3.091e-06	0.001147
PAH	12	complement(103230663..103352188)	http://www.ensembl.org/id/ENSG00000171759	11.377	2.26978	1.18255	0.0001773	0.0149329
F10	13	113777128..113803843	http://www.ensembl.org/id/ENSG00000126218	52.4659	2.27357	1.18496	8.971e-05	0.009966
F2	11	46740730..46761056	http://www.ensembl.org/id/ENSG00000180210	104.006	2.2826	1.19068	0.0002152	0.0166316
FAM46A	6	complement(82201156..82462491)	http://www.ensembl.org/id/ENSG00000112773	19.1766	2.28526	1.19236	2.737e-05	0.004426
METTL7B	12	56075330..56078395	http://www.ensembl.org/id/ENSG00000170439	16.9811	2.29064	1.19575	0.0007222	0.0380223
ALDH6A1	14	complement(74523553..74551196)	http://www.ensembl.org/id/ENSG00000119711	24.144	2.29495	1.19846	1.82e-05	0.003362
APOC1	19	45417504..45422606	http://www.ensembl.org/id/ENSG00000130208	237.809	2.29885	1.20091	0.0005508	0.031498
GPR133	12	131438452..131626014	http://www.ensembl.org/id/ENSG00000111452	6.05548	2.30121	1.20239	5.779e-05	0.007251
SLC44A4	6	complement(31830969..31846823)	http://www.ensembl.org/id/ENSG00000204385	28.3687	2.31161	1.2089	3.361e-06	0.001159
ABCB6	2	complement(220074490..220083712)	http://www.ensembl.org/id/ENSG00000115657	6.64142	2.31206	1.20918	2.077e-05	0.003728
CA2	8	86376081..86393722	http://www.ensembl.org/id/ENSG00000104267	38.7393	2.31287	1.20968	0.0002092	0.0163984
HNF1A	12	121416346..121440315	http://www.ensembl.org/id/ENSG00000135100	5.18465	2.3165	1.21195	0.0002578	0.0187393
CHDH	3	complement(53846362..53880417)	http://www.ensembl.org/id/ENSG00000016391	10.7432	2.31691	1.2122	5.238e-06	0.001524
MAOB	X	complement(43625858..43741693)	http://www.ensembl.org/id/ENSG00000069535	8.84775	2.31933	1.21371	0.0005032	0.0295567
FLVCR2	14	76044960..76129557	http://www.ensembl.org/id/ENSG00000119686	6.02672	2.32837	1.21932	8.096e-05	0.009212
GAL3ST1	22	complement(30950622..30970574)	http://www.ensembl.org/id/ENSG00000128242	5.00707	2.3291	1.21977	0.0006345	0.0347299
MEGF9	9	complement(123363091..123476748)	http://www.ensembl.org/id/ENSG00000106780	10.3935	2.34313	1.22843	2.833e-05	0.004528
GNS	12	complement(65107225..65153227)	http://www.ensembl.org/id/ENSG00000135677	77.5332	2.35034	1.23287	3.422e-05	0.005067
SERPINF2	17	1646130..1658562	http://www.ensembl.org/id/ENSG00000167711	139	2.35115	1.23336	0.0001169	0.0115365
PLXNA4	7	complement(131808091..132333447)	http://www.ensembl.org/id/ENSG00000221866	2.08415	2.35143	1.23354	3.383e-05	0.005056
GOLT1A	1	complement(204167288..204183220)	http://www.ensembl.org/id/ENSG00000174567	14.3685	2.35652	1.23666	0.0008808	0.0418621
PAPSS2	10	89419370..89507462	http://www.ensembl.org/id/ENSG00000198682	19.8453	2.35863	1.23795	9.192e-05	0.009986
GGT1	22	24979718..25024972	http://www.ensembl.org/id/ENSG00000100031	25.6556	2.36447	1.24152	3.745e-05	0.005403
VTN	17	complement(26691290..26700110)	http://www.ensembl.org/id/ENSG00000109072	1108.7	2.36603	1.24247	0.0003462	0.0228741
ASGR2	17	complement(7004641..7019019)	http://www.ensembl.org/id/ENSG00000161944	54.8024	2.37259	1.24646	8.017e-05	0.009212
SDCBP2	20	complement(1290619..1309883)	http://www.ensembl.org/id/ENSG00000125775	8.9893	2.37936	1.25057	0.0007573	0.0387386
IL17RB	3	53880607..53899827	http://www.ensembl.org/id/ENSG00000056736	9.77603	2.38059	1.25132	0.0001936	0.0156492
BCO2	11	112046190..112095422	http://www.ensembl.org/id/ENSG00000197580	4.16299	2.38458	1.25373	0.0001385	0.0129892
LGI4	19	complement(35615417..35633355)	http://www.ensembl.org/id/ENSG00000153902	39.001	2.3884	1.25604	4.328e-05	0.005969
SLC39A14	8	22224762..22291642	http://www.ensembl.org/id/ENSG00000104635	52.0492	2.39842	1.26208	2.275e-05	0.003856
CHPT1	12	102090725..102137918	http://www.ensembl.org/id/ENSG00000111666	15.1735	2.40637	1.26686	0.0001421	0.0131524
LAMB3	1	complement(209788215..209825811)	http://www.ensembl.org/id/ENSG00000196878	20.2397	2.41603	1.27264	0.0001657	0.0144714
VSTM4	10	complement(50222290..50323554)	http://www.ensembl.org/id/ENSG00000165633	2.00646	2.41652	1.27293	0.0003101	0.0212787
TMEM106A	17	41363854..41372061	http://www.ensembl.org/id/ENSG00000184988	3.16382	2.41703	1.27323	0.00104	0.0461009
GLTPD2	17	4692254..4693685	http://www.ensembl.org/id/ENSG00000182327	92.5596	2.42283	1.27669	0.0008376	0.0409648
SLC36A1	5	150816607..150871942	http://www.ensembl.org/id/ENSG00000123643	15.9677	2.44399	1.28924	2.942e-07	0.0002671
RASEF	9	complement(85594500..85678092)	http://www.ensembl.org/id/ENSG00000165105	3.80809	2.44417	1.28935	2.216e-05	0.003823
PLXNC1	12	94542499..94701451	http://www.ensembl.org/id/ENSG00000136040	3.75292	2.45247	1.29424	0.0002114	0.016437
PECR	2	complement(216861052..216947678)	http://www.ensembl.org/id/ENSG00000115425	9.06427	2.45673	1.29674	0.0001561	0.0139887
REEP6	19	1491165..1497926	http://www.ensembl.org/id/ENSG00000115255	84.1819	2.45714	1.29698	1.861e-05	0.0034
MICAL2	11	12115543..12285334	http://www.ensembl.org/id/ENSG00000133816	12.1912	2.4609	1.29919	8.701e-06	0.00204
AR	X	66764465..66950461	http://www.ensembl.org/id/ENSG00000169083	1.22276	2.46428	1.30116	0.0007839	0.0392434
DEPTOR	8	120885957..121063152	http://www.ensembl.org/id/ENSG00000155792	10.2908	2.46734	1.30295	0.0001333	0.0127177
GJB1	X	70435044..70445366	http://www.ensembl.org/id/ENSG00000169562	45.7698	2.47269	1.30608	9.582e-05	0.0102901
IL6R	1	154377669..154441926	http://www.ensembl.org/id/ENSG00000160712	11.2621	2.4927	1.31771	3.097e-06	0.001147
PRLR	5	complement(35048861..35230794)	http://www.ensembl.org/id/ENSG00000113494	2.42499	2.49839	1.321	5.316e-06	0.001524
LIPC	15	58702768..58861151	http://www.ensembl.org/id/ENSG00000166035	21.29	2.4996	1.3217	0.0005932	0.0331149
SLCO2B1	11	74811608..74917594	http://www.ensembl.org/id/ENSG00000137491	33.1507	2.5038	1.32412	0.0001465	0.0134295
GCGR	17	79762008..79771889	http://www.ensembl.org/id/ENSG00000215644	6.68031	2.5196	1.33319	0.0004004	0.0251447
MUC20	3	195447753..195467994	http://www.ensembl.org/id/ENSG00000176945	2.83485	2.53158	1.34004	0.001075	0.0469588
S100A1	1	153600402..153604513	http://www.ensembl.org/id/ENSG00000160678	30.5347	2.53277	1.34072	9.383e-05	0.0101544
PCSK6	15	complement(101840818..102065405)	http://www.ensembl.org/id/ENSG00000140479	13.5661	2.53889	1.3442	1.161e-05	0.002494
HKDC1	10	70980059..71027315	http://www.ensembl.org/id/ENSG00000156510	8.60545	2.54452	1.34739	0.0006161	0.0341381
CHST13	3	126243126..126262134	http://www.ensembl.org/id/ENSG00000180767	8.86114	2.5453	1.34783	0.000514	0.030069
DOCK4	7	complement(111366166..111846466)	http://www.ensembl.org/id/ENSG00000128512	8.05404	2.54912	1.35	1.672e-07	0.0002024
AK4	1	65613232..65697828	http://www.ensembl.org/id/ENSG00000162433	70.6431	2.55163	1.35142	1.828e-05	0.003362
GPR157	1	complement(9160364..9189229)	http://www.ensembl.org/id/ENSG00000180758	10.9767	2.5557	1.35372	4.677e-06	0.001478
ABCA1	9	complement(107543283..107690518)	http://www.ensembl.org/id/ENSG00000165029	25.2949	2.55825	1.35516	3.028e-06	0.001147
NCKAP5	2	complement(133429374..134326034)	http://www.ensembl.org/id/ENSG00000176771	1.21256	2.58979	1.37283	0.0001222	0.0117784
SPSB1	1	9352939..9429591	http://www.ensembl.org/id/ENSG00000171621	36.1803	2.60032	1.37869	4.434e-06	0.001418
SOX6	11	complement(15987995..16761138)	http://www.ensembl.org/id/ENSG00000110693	2.17576	2.61174	1.38501	3.716e-06	0.00123
CLDN19	1	complement(43198764..43205925)	http://www.ensembl.org/id/ENSG00000164007	10.6392	2.62194	1.39064	2.686e-06	0.00108
SYNE2	14	64319683..64693165	http://www.ensembl.org/id/ENSG00000054654	9.18385	2.62202	1.39068	2.521e-07	0.0002627
DLGAP3	1	complement(35331037..35395186)	http://www.ensembl.org/id/ENSG00000116544	3.14837	2.63461	1.39759	0.0003912	0.0247454
SLC2A5	1	complement(9095166..9148537)	http://www.ensembl.org/id/ENSG00000142583	3.80429	2.64403	1.40274	0.0004694	0.0281597
AQP3	9	complement(33441152..33447609)	http://www.ensembl.org/id/ENSG00000165272	97.202	2.64604	1.40383	0.0001924	0.0156257
ABCC3	17	48712138..48769613	http://www.ensembl.org/id/ENSG00000108846	9.5035	2.65238	1.40729	0.0004146	0.0256929
SLC46A1	17	complement(26721661..26734215)	http://www.ensembl.org/id/ENSG00000076351	11.7092	2.66063	1.41177	1.452e-07	0.0002024
HPD	12	complement(122277433..122301502)	http://www.ensembl.org/id/ENSG00000158104	19.3915	2.66445	1.41384	7.403e-05	0.008751
HAAO	2	complement(42994229..43019733)	http://www.ensembl.org/id/ENSG00000162882	7.40127	2.66899	1.41629	5.828e-05	0.007255
SLCO4C1	5	complement(101569690..101632253)	http://www.ensembl.org/id/ENSG00000173930	6.13151	2.68482	1.42482	3.94e-05	0.00557
ALB	4	74262831..74287129	http://www.ensembl.org/id/ENSG00000163631	984.657	2.69042	1.42783	0.001171	0.0496774
ACMSD	2	135596117..135659604	http://www.ensembl.org/id/ENSG00000153086	4.58932	2.70273	1.43442	0.0007398	0.0383822
AOC3	17	41003201..41010147	http://www.ensembl.org/id/ENSG00000131471	1.9009	2.712	1.43936	0.00045	0.0273766
KCNJ16	17	68049570..68131749	http://www.ensembl.org/id/ENSG00000153822	5.03598	2.71207	1.4394	0.0001355	0.0128357
FAM211A	17	complement(16344891..16395467)	http://www.ensembl.org/id/ENSG00000181350	2.93399	2.73216	1.45004	0.0002723	0.0193979
ALDH1L1	3	complement(125822412..125916837)	http://www.ensembl.org/id/ENSG00000144908	3.10401	2.73377	1.45089	0.0001648	0.0144714
KCNH6	17	61600695..61626338	http://www.ensembl.org/id/ENSG00000173826	1.19235	2.73405	1.45104	0.001003	0.0451698
F7	13	113760105..113774995	http://www.ensembl.org/id/ENSG00000057593	10.4814	2.75387	1.46146	7.08e-06	0.001862
ACE_1	17	61554422..61599205	http://www.ensembl.org/id/ENSG00000159640	1.47664	2.75992	1.46462	2.794e-05	0.004493
SEMA3B	3	50304990..50314977	http://www.ensembl.org/id/ENSG00000012171	27.3609	2.7653	1.46744	1.24e-06	0.0006341
PBLD	10	complement(70042417..70092806)	http://www.ensembl.org/id/ENSG00000108187	8.21386	2.77116	1.47049	5.428e-05	0.006879
MAOA	X	43515467..43606068	http://www.ensembl.org/id/ENSG00000189221	25.9527	2.77598	1.473	4.687e-08	0.0001199
HGD	3	complement(120347020..120401418)	http://www.ensembl.org/id/ENSG00000113924	27.2341	2.78744	1.47894	8.492e-06	0.002025
MAT1A	10	complement(82031576..82049440)	http://www.ensembl.org/id/ENSG00000151224	31.9629	2.79441	1.48255	0.0002135	0.0165474
NMUR1	2	complement(232387871..232395206)	http://www.ensembl.org/id/ENSG00000171596	6.06836	2.79506	1.48288	0.0003535	0.0231294
DGAT2	11	75470557..75512579	http://www.ensembl.org/id/ENSG00000062282	10.789	2.79817	1.48448	1.53e-05	0.002989
EGF	4	110834040..110933422	http://www.ensembl.org/id/ENSG00000138798	6.84226	2.8028	1.48687	3.949e-06	0.001292
SLC23A1	5	complement(138702885..138720242)	http://www.ensembl.org/id/ENSG00000170482	4.2316	2.8149	1.49308	0.0001174	0.0115365
VSNL1	2	17720393..17838285	http://www.ensembl.org/id/ENSG00000163032	3.87712	2.81879	1.49507	0.0001688	0.0145212
MSMO1	4	166248775..166264312	http://www.ensembl.org/id/ENSG00000052802	219.878	2.82353	1.4975	3.708e-05	0.005378
OAT	10	complement(126085872..126107545)	http://www.ensembl.org/id/ENSG00000065154	81.1869	2.83397	1.50283	8.028e-05	0.009212
TMPRSS6	22	complement(37461476..37505603)	http://www.ensembl.org/id/ENSG00000187045	19.5558	2.83988	1.50583	0.0001183	0.0115365
REEP1	2	complement(86441116..86565206)	http://www.ensembl.org/id/ENSG00000068615	35.5789	2.84781	1.50985	1.698e-06	0.0007584
RCL1	9	4792869..4885917	http://www.ensembl.org/id/ENSG00000120158	7.81188	2.85382	1.51289	6.691e-07	0.0004591
XYLB	3	38388251..38462839	http://www.ensembl.org/id/ENSG00000093217	2.84374	2.86604	1.51906	6.828e-05	0.00824
SLC7A7	14	complement(23242431..23299029)	http://www.ensembl.org/id/ENSG00000155465	82.3169	2.8678	1.51994	1.271e-05	0.00263
FBLN5	14	complement(92335756..92414331)	http://www.ensembl.org/id/ENSG00000140092	11.1639	2.88192	1.52703	9.653e-05	0.0103271
CD4	12	6896024..6929974	http://www.ensembl.org/id/ENSG00000010610	4.54285	2.89579	1.53396	0.001073	0.0469325
RP11-544M22.13	1	complement(160967747..161008752)	http://www.ensembl.org/id/ENSG00000270149	23.7503	2.89704	1.53458	2.558e-05	0.00421
FAM151A	1	complement(55074855..55089229)	http://www.ensembl.org/id/ENSG00000162391	80.5639	2.90584	1.53896	0.0002253	0.0172731
TMEM180	10	104221149..104236802	http://www.ensembl.org/id/ENSG00000138111	5.05199	2.91402	1.54301	5.798e-05	0.007251
PID1	2	complement(229715242..230136001)	http://www.ensembl.org/id/ENSG00000153823	9.415	2.91751	1.54474	5.249e-06	0.001524
IL2RG	X	complement(70327254..70331958)	http://www.ensembl.org/id/ENSG00000147168	6.16453	2.91875	1.54535	0.001016	0.0454982
FAM19A4	3	complement(68780917..68981761)	http://www.ensembl.org/id/ENSG00000163377	16.5664	2.94516	1.55835	2.309e-05	0.003867
AGXT2	5	complement(34998206..35048198)	http://www.ensembl.org/id/ENSG00000113492	5.49046	2.95537	1.56334	0.0001032	0.0109206
SLC31A2	9	115913222..115926417	http://www.ensembl.org/id/ENSG00000136867	11.2514	2.96722	1.56911	8.095e-05	0.009212
MUC3A_1	7	100547187..100611118	http://www.ensembl.org/id/ENSG00000169894	6.08129	2.97811	1.5744	5.425e-07	0.0003949
IL18	11	complement(112013974..112034840)	http://www.ensembl.org/id/ENSG00000150782	4.63072	2.99169	1.58096	0.0001132	0.0114932
SERPINC1	1	complement(173872947..173886516)	http://www.ensembl.org/id/ENSG00000117601	38.9737	2.99806	1.58403	0.0001753	0.0149029
ACADL	2	complement(211052663..211090215)	http://www.ensembl.org/id/ENSG00000115361	1.38625	3.0086	1.58909	0.0008701	0.0417784
MIA2	14	39699435..39722859	http://www.ensembl.org/id/ENSG00000150526	4.74905	3.00948	1.58951	0.0005994	0.033396
URAD	13	complement(28551851..28562791)	http://www.ensembl.org/id/ENSG00000183463	20.3928	3.01265	1.59103	0.0001686	0.0145212
RP11-407N17.3	14	39703106..39820397	http://www.ensembl.org/id/ENSG00000258941	10.3969	3.01699	1.59311	7.924e-06	0.001979
AGT	1	complement(230838269..230850043)	http://www.ensembl.org/id/ENSG00000135744	382.247	3.05268	1.61008	2.229e-06	0.0009502
SLC7A4	22	complement(21383007..21387129)	http://www.ensembl.org/id/ENSG00000099960	44.0062	3.05483	1.61109	0.000569	0.0320832
CIDEB	14	complement(24774302..24780636)	http://www.ensembl.org/id/ENSG00000136305	14.3792	3.07122	1.61881	1.461e-05	0.002895
GSTA2	6	complement(52614897..52628367)	http://www.ensembl.org/id/ENSG00000244067	302.716	3.07516	1.62066	0.0001475	0.013475
SERPINA10	14	complement(94749650..94759608)	http://www.ensembl.org/id/ENSG00000140093	4.58743	3.09857	1.6316	0.001028	0.045849
PLG	6	161123270..161174347	http://www.ensembl.org/id/ENSG00000122194	153.779	3.09874	1.63168	0.0001675	0.0145037
FADS6	17	complement(72873428..72889708)	http://www.ensembl.org/id/ENSG00000172782	3.14283	3.10248	1.63342	0.0003229	0.0218888
KIAA1161	9	complement(34366668..34376851)	http://www.ensembl.org/id/ENSG00000164976	12.247	3.12841	1.64543	3.699e-07	0.0003061
SLC51A	3	195938358..195970049	http://www.ensembl.org/id/ENSG00000163959	5.11389	3.13934	1.65046	1.092e-05	0.002383
CLDN1	3	complement(190023490..190040264)	http://www.ensembl.org/id/ENSG00000163347	58.9683	3.15458	1.65745	1.185e-05	0.002526
ECM2	9	complement(95256365..95298937)	http://www.ensembl.org/id/ENSG00000106823	7.74529	3.16614	1.66273	0.0002308	0.0175477
A1CF	10	complement(52559169..52645435)	http://www.ensembl.org/id/ENSG00000148584	5.49975	3.18166	1.66978	3.322e-06	0.001159
CYP2B7P	19	41430124..41456565	http://www.ensembl.org/id/ENSG00000256612	2.3687	3.22778	1.69054	0.0001765	0.0149295
TFCP2L1	2	complement(121974163..122042783)	http://www.ensembl.org/id/ENSG00000115112	2.13397	3.31341	1.72832	4.173e-06	0.00135
MAMLD1	X	149529689..149682448	http://www.ensembl.org/id/ENSG00000013619	1.1107	3.31554	1.72924	7.582e-05	0.008922
WIF1	12	complement(65444406..65515346)	http://www.ensembl.org/id/ENSG00000156076	13.7228	3.32097	1.73161	8.051e-06	0.001979
RBP4	10	complement(95351444..95361501)	http://www.ensembl.org/id/ENSG00000138207	1436.14	3.35126	1.7447	1.208e-05	0.002541
AHSG	3	186330712..186339107	http://www.ensembl.org/id/ENSG00000145192	2314.12	3.35219	1.7451	4.017e-05	0.005624
TNFAIP8L3	15	complement(51348795..51397473)	http://www.ensembl.org/id/ENSG00000183578	2.30256	3.35762	1.74744	0.0009456	0.0437586
GSTA1	6	complement(52656462..52668708)	http://www.ensembl.org/id/ENSG00000243955	237.793	3.37469	1.75475	0.0003652	0.0236774
LGSN	6	complement(63985856..64029882)	http://www.ensembl.org/id/ENSG00000146166	2.94374	3.43219	1.77913	3.381e-05	0.005056
APOC2	19	45449243..45452822	http://www.ensembl.org/id/ENSG00000234906	245.81	3.44087	1.78277	0.001165	0.0496774
PROZ	13	113812968..113826694	http://www.ensembl.org/id/ENSG00000126231	14.694	3.45055	1.78683	2.08e-05	0.003728
STAR	8	complement(38001167..38008783)	http://www.ensembl.org/id/ENSG00000147465	4.26392	3.46847	1.7943	9.542e-05	0.0102866
KCND3	1	complement(112313284..112531777)	http://www.ensembl.org/id/ENSG00000171385	3.67599	3.47438	1.79675	1.018e-06	0.0005511
LPA	6	complement(160952515..161087407)	http://www.ensembl.org/id/ENSG00000198670	1.77854	3.48591	1.80154	3.903e-05	0.005546
APOB	2	complement(21224301..21266945)	http://www.ensembl.org/id/ENSG00000084674	431.609	3.49667	1.80598	5.245e-06	0.001524
ETNK2	1	complement(204100190..204121307)	http://www.ensembl.org/id/ENSG00000143845	43.1452	3.50091	1.80773	3.566e-06	0.001194
ALDOC	17	complement(26900133..26904282)	http://www.ensembl.org/id/ENSG00000109107	75.7358	3.52713	1.8185	1.265e-07	0.0001873
RHBG	1	156339003..156355011	http://www.ensembl.org/id/ENSG00000132677	2.98615	3.53285	1.82083	0.000239	0.0177459
COL15A1	9	101705461..101833069	http://www.ensembl.org/id/ENSG00000204291	8.37169	3.5549	1.82981	3.104e-06	0.001147
TMEM207	3	complement(190146444..190167665)	http://www.ensembl.org/id/ENSG00000198398	11.9238	3.592	1.84479	0.0002555	0.0186229
C4BPB	1	207262187..207273338	http://www.ensembl.org/id/ENSG00000123843	2.35552	3.61965	1.85585	0.0002197	0.0168918
CYP1A1	15	complement(75011883..75017951)	http://www.ensembl.org/id/ENSG00000140465	14.1048	3.63623	1.86244	3.193e-05	0.004923
PDE6C	10	95372345..95425767	http://www.ensembl.org/id/ENSG00000095464	1.37877	3.64498	1.86591	0.0004352	0.0267942
APOC3	11	116700422..116703788	http://www.ensembl.org/id/ENSG00000110245	1873.79	3.6545	1.86968	7.611e-05	0.008922
CIDEC	3	complement(9908398..9921938)	http://www.ensembl.org/id/ENSG00000187288	9.3543	3.66778	1.87491	0.0003219	0.0218888
MYH14	19	50691443..50813802	http://www.ensembl.org/id/ENSG00000105357	13.6292	3.67028	1.87589	0.0009102	0.0425422
ANO1	11	69924408..70035634	http://www.ensembl.org/id/ENSG00000131620	4.09255	3.68248	1.88068	5.125e-06	0.001524
SERPINA7	X	complement(105277197..105282729)	http://www.ensembl.org/id/ENSG00000123561	437.652	3.69468	1.88545	0.0005179	0.0302305
HOXB7	17	complement(46684594..46710934)	http://www.ensembl.org/id/ENSG00000260027	4.58466	3.69826	1.88685	0.0007436	0.0383822
SLC38A3	3	50242679..50258411	http://www.ensembl.org/id/ENSG00000188338	9.30792	3.73188	1.8999	1.397e-05	0.002829
SLC34A2	4	25656923..25680370	http://www.ensembl.org/id/ENSG00000157765	2.74985	3.73472	1.901	0.0005271	0.0306422
ALOX15B	17	7942335..7952452	http://www.ensembl.org/id/ENSG00000179593	18.8986	3.74341	1.90435	3.202e-05	0.004923
NPSR1-AS1	7	complement(34386124..34911194)	http://www.ensembl.org/id/ENSG00000197085	0.672993	3.75028	1.907	0.001019	0.0455014
SERPIND1	22	21128167..21142008	http://www.ensembl.org/id/ENSG00000099937	47.0899	3.75386	1.90838	1.099e-06	0.0005835
GRAMD1B	11	123396344..123498482	http://www.ensembl.org/id/ENSG00000023171	14.0561	3.7964	1.92463	6.805e-09	4.787e-05
GJB2	13	complement(20761609..20767037)	http://www.ensembl.org/id/ENSG00000165474	32.3599	3.83511	1.93927	7.182e-06	0.001871
PNPLA1	6	36210980..36276372	http://www.ensembl.org/id/ENSG00000180316	0.291786	3.84381	1.94254	0.001013	0.0454674
KNG1	3	186435065..186461743	http://www.ensembl.org/id/ENSG00000113889	37.4052	3.85513	1.94678	4.807e-05	0.006339
BMP8B	1	complement(40222854..40254533)	http://www.ensembl.org/id/ENSG00000116985	5.66074	3.86964	1.9522	6.854e-06	0.001837
CPXM2	10	complement(125465723..125699783)	http://www.ensembl.org/id/ENSG00000121898	11.9753	3.89929	1.96321	3.323e-07	0.0002922
CLDN16	3	190040330..190129932	http://www.ensembl.org/id/ENSG00000113946	0.356573	3.95244	1.98274	0.0008321	0.0408565
BMP8A	1	39957318..39991607	http://www.ensembl.org/id/ENSG00000183682	2.35795	3.9641	1.98699	0.0002018	0.0160873
RBP2	3	complement(139171726..139199589)	http://www.ensembl.org/id/ENSG00000114113	34.3091	3.96753	1.98824	0.0002838	0.0199352
AP000783.1	11	123301058..123306427	http://www.ensembl.org/id/ENSG00000254667	3.45101	4.04776	2.01712	3.611e-05	0.005264
ALPI	2	233320833..233324742	http://www.ensembl.org/id/ENSG00000163295	1.66066	4.07796	2.02785	4.605e-05	0.006232
HHLA2	3	108015376..108097132	http://www.ensembl.org/id/ENSG00000114455	5.07968	4.08831	2.0315	4.21e-07	0.0003333
ACADSB	10	124768495..124817827	http://www.ensembl.org/id/ENSG00000196177	40.7497	4.11346	2.04035	1.409e-06	0.0006758
ACSL5	10	114133776..114188138	http://www.ensembl.org/id/ENSG00000197142	13.7901	4.15599	2.05519	3.397e-05	0.005056
LGI3	8	complement(22004338..22014597)	http://www.ensembl.org/id/ENSG00000168481	0.109581	4.16591	2.05863	0.0007757	0.0389759
XKRX	X	complement(100168431..100184422)	http://www.ensembl.org/id/ENSG00000182489	8.06564	4.18291	2.06451	8.35e-07	0.0004889
GLIPR1L2	12	75784850..75826468	http://www.ensembl.org/id/ENSG00000180481	0.183313	4.19841	2.06984	0.000824	0.0406031
PDE6A	5	complement(149237519..149324356)	http://www.ensembl.org/id/ENSG00000132915	6.73451	4.19927	2.07014	1.197e-08	5.615e-05
KLB	4	39408473..39453156	http://www.ensembl.org/id/ENSG00000134962	29.008	4.20017	2.07045	4.28e-07	0.0003333
CD244	1	complement(160799950..160832692)	http://www.ensembl.org/id/ENSG00000122223	3.85051	4.20169	2.07097	6.995e-06	0.001857
SLC10A1	14	complement(70242134..70264006)	http://www.ensembl.org/id/ENSG00000100652	68.8431	4.2372	2.08311	1.23e-05	0.002563
ABI3BP	3	complement(100468000..100712359)	http://www.ensembl.org/id/ENSG00000154175	4.8489	4.23798	2.08338	1.142e-06	0.000595
SERPINA6	14	complement(94770585..94789731)	http://www.ensembl.org/id/ENSG00000170099	57.7975	4.26449	2.09237	1.017e-05	0.002243
SLC36A2	5	complement(150694539..150727151)	http://www.ensembl.org/id/ENSG00000186335	5.44264	4.36889	2.12727	5.3e-06	0.001524
PHGR1	15	40643234..40648635	http://www.ensembl.org/id/ENSG00000233041	24.6546	4.37254	2.12847	3.806e-05	0.005464
SLC22A6	11	complement(62703857..62752455)	http://www.ensembl.org/id/ENSG00000197901	2.42439	4.37744	2.13009	0.0003454	0.0228741
ZFYVE28	4	complement(2271309..2420390)	http://www.ensembl.org/id/ENSG00000159733	0.626774	4.40549	2.1393	1.005e-05	0.002243
ANGPTL3	1	63063158..63071830	http://www.ensembl.org/id/ENSG00000132855	25.2451	4.60956	2.20463	0.0007025	0.0372944
MOGAT3	7	complement(100838288..100844302)	http://www.ensembl.org/id/ENSG00000106384	4.91007	4.61309	2.20573	9.415e-06	0.002136
CPS1	2	211342406..211543831	http://www.ensembl.org/id/ENSG00000021826	71.7606	4.7182	2.23824	2.573e-08	9.05e-05
AC099684.1	17	1921010..1924000	http://www.ensembl.org/id/ENSG00000228133	0.367548	4.757	2.25005	0.0002653	0.0191419
F11	4	187187099..187210835	http://www.ensembl.org/id/ENSG00000088926	0.38526	4.81986	2.26899	0.0003473	0.0228848
GPR98	5	89825161..90460038	http://www.ensembl.org/id/ENSG00000164199	5.12434	4.86775	2.28325	6.092e-08	0.0001318
AOC4P	17	41017939..41026386	http://www.ensembl.org/id/ENSG00000260105	1.23453	4.97768	2.31547	0.0001406	0.0131411
RP11-404G16.2	3	133479144..133481207	http://www.ensembl.org/id/ENSG00000244062	46.8436	5.09932	2.3503	0.0008929	0.0421002
GLYAT	11	complement(58407899..58499447)	http://www.ensembl.org/id/ENSG00000149124	7.2755	5.15224	2.3652	0.0009918	0.0449373
HOXB8	17	complement(46688739..46692478)	http://www.ensembl.org/id/ENSG00000120068	8.32541	5.17961	2.37284	0.0004049	0.0252572
PRAP1	10	135160650..135166187	http://www.ensembl.org/id/ENSG00000165828	28.044	5.20143	2.37891	1.592e-06	0.0007341
C6	5	complement(41142336..41261540)	http://www.ensembl.org/id/ENSG00000039537	2.46932	5.23006	2.38683	5.364e-06	0.001524
BX005214.1	9	44302232..44303807	http://www.ensembl.org/id/ENSG00000216829	1.58398	5.27895	2.40025	0.0002316	0.0175646
REN	1	complement(204123944..204135465)	http://www.ensembl.org/id/ENSG00000143839	1.06743	5.46545	2.45034	0.0001083	0.0111296
RP3-407E4.3	6	complement(64104912..64107011)	http://www.ensembl.org/id/ENSG00000218274	1.1593	5.50043	2.45954	2.92e-05	0.004564
MYO1A	12	complement(57422301..57444982)	http://www.ensembl.org/id/ENSG00000166866	2.18036	5.59247	2.48349	8.087e-06	0.001979
AL138847.1	1	63073437..63075249	http://www.ensembl.org/id/ENSG00000269624	2.411	5.66764	2.50275	0.0001208	0.0117155
NBPF13P	1	complement(146490895..146596107)	http://www.ensembl.org/id/ENSG00000227242	1.32794	5.674	2.50437	2.181e-05	0.003823
ACAN	15	89346674..89418585	http://www.ensembl.org/id/ENSG00000157766	3.3549	5.77153	2.52895	4.415e-08	0.0001199
SEC14L4	22	complement(30884900..30901698)	http://www.ensembl.org/id/ENSG00000133488	3.73488	5.78904	2.53332	0.0002669	0.0192045
HRG	3	186378005..186396029	http://www.ensembl.org/id/ENSG00000113905	3.65061	5.83104	2.54375	2.096e-06	0.0009073
TNIP3	4	complement(122052563..122148621)	http://www.ensembl.org/id/ENSG00000050730	0.26469	5.88773	2.55771	8.997e-05	0.009966
AZGP1	7	complement(99564343..99573780)	http://www.ensembl.org/id/ENSG00000160862	0.731023	5.97202	2.57822	0.0003834	0.0244829
STAB2	12	103981051..104160505	http://www.ensembl.org/id/ENSG00000136011	0.423237	5.98705	2.58185	0.0008096	0.0401729
ABCB11	2	complement(169779448..169887832)	http://www.ensembl.org/id/ENSG00000073734	3.05965	6.40092	2.67828	3.474e-07	0.0002962
FETUB	3	186353758..186370930	http://www.ensembl.org/id/ENSG00000090512	5.03108	6.46505	2.69266	5.378e-05	0.006847
CLDN14	21	complement(37832919..37948867)	http://www.ensembl.org/id/ENSG00000159261	1.06143	6.47995	2.69598	0.0001633	0.0144492
MS4A10	11	60552821..60568778	http://www.ensembl.org/id/ENSG00000172689	9.77981	6.64457	2.73218	1.417e-06	0.0006758
KRT6C	12	complement(52862300..52867569)	http://www.ensembl.org/id/ENSG00000170465	0.431163	6.89647	2.78586	0.001091	0.0472873
CDHR5	11	complement(616565..626078)	http://www.ensembl.org/id/ENSG00000099834	3.29385	6.9337	2.79363	7.565e-07	0.0004889
PI3	20	43803517..43805185	http://www.ensembl.org/id/ENSG00000124102	10.2842	7.03486	2.81452	0.0006495	0.035399
GNMT	6	42928496..42931618	http://www.ensembl.org/id/ENSG00000124713	47.0986	7.35227	2.87819	4.635e-05	0.006232
GS1-421I3.2	X	complement(119144675..119149501)	http://www.ensembl.org/id/ENSG00000234493	25.2338	7.35611	2.87894	1.645e-07	0.0002024
RP11-422N16.3	8	110656344..110660313	http://www.ensembl.org/id/ENSG00000248050	0.126306	7.4109	2.88965	0.0006284	0.0346016
HOXA13	7	complement(27233122..27239725)	http://www.ensembl.org/id/ENSG00000106031	0.310448	8.49303	3.08628	5.328e-05	0.006846
AP000479.1	11	56615954..56645554	http://www.ensembl.org/id/ENSG00000255433	0.322356	8.60819	3.10571	0.001069	0.0468711
RP11-1060J15.4	12	complement(27849321..27863703)	http://www.ensembl.org/id/ENSG00000256377	0.319468	8.6442	3.11173	0.0008699	0.0417784
ALG9_2	11	complement(111657010..111750149)	http://www.ensembl.org/id/ENSG00000258529	0.359743	8.9723	3.16548	2.16e-05	0.003823
HOXC9	12	54388679..54397121	http://www.ensembl.org/id/ENSG00000180806	1.10356	9.06715	3.18065	0.0007079	0.0375085
GJA10	6	90604188..90605839	http://www.ensembl.org/id/ENSG00000135355	0.220738	9.29564	3.21655	0.0001798	0.0149387
BBOX1	11	27062272..27149356	http://www.ensembl.org/id/ENSG00000129151	0.617186	9.36124	3.2267	0.000529	0.0306858
NT5C1A	1	complement(40124793..40137710)	http://www.ensembl.org/id/ENSG00000116981	0.208185	10.0732	3.33246	0.000749	0.0385287
EVX2	2	complement(176942200..176948641)	http://www.ensembl.org/id/ENSG00000174279	0.159573	10.2952	3.36389	0.0004561	0.0276552
CSAG3	X	complement(151876743..151883038)	http://www.ensembl.org/id/ENSG00000197463	2.66519	10.4174	3.38092	0.0007627	0.0387594
RP11-986E7.7	14	95058395..95090983	http://www.ensembl.org/id/ENSG00000273259	0.107767	12.1647	3.60463	0.0003744	0.0242148
CYP4F3	19	15751707..15773635	http://www.ensembl.org/id/ENSG00000186529	0.120321	13.651	3.77094	7.199e-05	0.008547
HOXA-AS3	7	27169596..27195542	http://www.ensembl.org/id/ENSG00000254369	0.23614	13.7201	3.77822	0.0002325	0.01758
OTOP3	17	72931814..72946087	http://www.ensembl.org/id/ENSG00000182938	0.144567	13.9567	3.80289	0.0002991	0.0207248
CSAG2	X	151922445..151928738	http://www.ensembl.org/id/ENSG00000184324	2.61337	14.1114	3.81879	0.0001085	0.0111296
HOXA11-AS	7	27224137..27228912	http://www.ensembl.org/id/ENSG00000240990	0.0913942	14.9758	3.90456	0.0008912	0.0421002
POU5F1	6	complement(31132119..31148508)	http://www.ensembl.org/id/ENSG00000204531	1.14772	15.1543	3.92166	3.377e-06	0.001159
ZNF662	3	42947223..42960825	http://www.ensembl.org/id/ENSG00000182983	0.455249	16.4367	4.03885	1.799e-07	0.0002024
HOXC10	12	54378849..54384063	http://www.ensembl.org/id/ENSG00000180818	0.188961	17.2375	4.10748	0.0001162	0.0115365
MAGEA2B	X	151883082..151887096	http://www.ensembl.org/id/ENSG00000183305	0.740832	17.3522	4.11704	3.968e-05	0.005583
ZNF492	19	22817126..22850472	http://www.ensembl.org/id/ENSG00000229676	0.0718818	17.5742	4.13539	0.0007613	0.0387594
RP11-468E2.2	14	complement(24649601..24659622)	http://www.ensembl.org/id/ENSG00000259522	0.22428	17.6227	4.13936	8.965e-06	0.002085
RP11-357H14.17	17	complement(46713285..46724385)	http://www.ensembl.org/id/ENSG00000272763	0.204253	17.9119	4.16285	0.0007257	0.0380223
SAA4	11	complement(18252896..18258440)	http://www.ensembl.org/id/ENSG00000148965	11.0904	18.5634	4.21439	8.593e-07	0.0004889
HOXA6	7	complement(27185015..27190222)	http://www.ensembl.org/id/ENSG00000106006	0.284545	20.7061	4.37198	0.0002014	0.0160873
HOXA10-AS	7	27208238..27211534	http://www.ensembl.org/id/ENSG00000253187	0.264801	24.0541	4.58821	0.0002167	0.0167039
HOXA7	7	complement(27193335..27197555)	http://www.ensembl.org/id/ENSG00000122592	0.956729	32.5809	5.02595	2.805e-07	0.0002671
HOXA11	7	complement(27221129..27224842)	http://www.ensembl.org/id/ENSG00000005073	0.362738	33.6237	5.07141	8.068e-06	0.001979
LINC00839	10	42970991..42990784	http://www.ensembl.org/id/ENSG00000185904	0.349628	34.8239	5.12201	7.678e-06	0.001968
HOXA9	7	complement(27202054..27210117)	http://www.ensembl.org/id/ENSG00000078399	1.7534	35.348	5.14356	9.504e-08	0.0001783
HOXA10	7	complement(27210210..27219880)	http://www.ensembl.org/id/ENSG00000253293	0.901377	39.4287	5.30117	2.93e-07	0.0002671
MAGEA3	X	complement(151934652..151938240)	http://www.ensembl.org/id/ENSG00000221867	0.24967	50.9532	5.6711	8.123e-05	0.009212
AP003419.11	11	complement(67119043..67141055)	http://www.ensembl.org/id/ENSG00000256514	0.48362	76.6045	6.25936	0.001171	0.0496774
PEG3	19	complement(57321445..57352096)	http://www.ensembl.org/id/ENSG00000198300	0.275003	81.5169	6.34903	3.139e-06	0.001147
FAM224A	Y	20488139..20515096	http://www.ensembl.org/id/ENSG00000233522	0.194009	88.3862	6.46575	0.0007792	0.0390777
FOLH1	11	complement(49168187..49230222)	http://www.ensembl.org/id/ENSG00000086205	0.455213	94.5944	6.56368	1.742e-06	0.000766
MAGEA6	X	151867214..151870825	http://www.ensembl.org/id/ENSG00000197172	0.294027	120.004	6.90694	0.0004505	0.0273766
AL589743.1	14	19650018..19718563	http://www.ensembl.org/id/ENSG00000225210	0.0563743	137.735	7.10575	0.0004422	0.027048
XIST	X	complement(73040486..73072588)	http://www.ensembl.org/id/ENSG00000229807	4.65231	139.071	7.11967	1.165e-07	0.0001861
