# Supplementary material for: Retinoids rescue ceruloplasmin secretion and alleviate oxidative stress in Wilson’s disease-specific hepatocytes
Source: Hum Mol Genet. 2022 Apr 7;31(21):3652–71. doi: 10.1093/hmg/ddac080 (PMC9616579; doi:10.1093/hmg/ddac080)
Supplement: TableS3_ddac080 [file tables3_ddac080.xlsx]

## Sheet: Bile Acid Metabolism
Bile Acid Metabolism	SYMBOL	TITLE	RANK IN GENE LIST	RANK METRIC SCORE	RUNNING ES	CORE ENRICHMENT
1	NR3C2	nuclear receptor subfamily 3 group C member 2 [Source:HGNC Symbol;Acc:HGNC:7979]	1	1.539	0.0301	Yes
2	TFCP2L1	transcription factor CP2 like 1 [Source:HGNC Symbol;Acc:HGNC:17925]	42	1.176	0.0512	Yes
3	ABCA1	ATP binding cassette subfamily A member 1 [Source:HGNC Symbol;Acc:HGNC:29]	51	1.142	0.0732	Yes
4	HSD3B7	"hydroxy-delta-5-steroid dehydrogenase, 3 beta- and steroid delta-isomerase 7 [Source:HGNC Symbol;Acc:HGNC:18324]"	164	0.948	0.0863	Yes
5	GCLM	glutamate-cysteine ligase modifier subunit [Source:HGNC Symbol;Acc:HGNC:4312]	239	0.881	0.1	Yes
6	SLC23A1	solute carrier family 23 member 1 [Source:HGNC Symbol;Acc:HGNC:10974]	251	0.871	0.1165	Yes
7	CYP8B1	cytochrome P450 family 8 subfamily B member 1 [Source:HGNC Symbol;Acc:HGNC:2653]	306	0.841	0.1304	Yes
8	SERPINA6	serpin family A member 6 [Source:HGNC Symbol;Acc:HGNC:1540]	396	0.795	0.1416	Yes
9	PIPOX	pipecolic acid and sarcosine oxidase [Source:HGNC Symbol;Acc:HGNC:17804]	589	0.709	0.1461	Yes
10	PECR	peroxisomal trans-2-enoyl-CoA reductase [Source:HGNC Symbol;Acc:HGNC:18281]	593	0.708	0.1598	Yes
11	SLC22A18	solute carrier family 22 member 18 [Source:HGNC Symbol;Acc:HGNC:10964]	599	0.707	0.1735	Yes
12	RXRA	retinoid X receptor alpha [Source:HGNC Symbol;Acc:HGNC:10477]	645	0.688	0.1847	Yes
13	DHCR24	24-dehydrocholesterol reductase [Source:HGNC Symbol;Acc:HGNC:2859]	667	0.682	0.1971	Yes
14	RETSAT	retinol saturase [Source:HGNC Symbol;Acc:HGNC:25991]	688	0.674	0.2093	Yes
15	DIO1	iodothyronine deiodinase 1 [Source:HGNC Symbol;Acc:HGNC:2883]	719	0.667	0.2209	Yes
16	APOA1	apolipoprotein A1 [Source:HGNC Symbol;Acc:HGNC:600]	745	0.658	0.2326	Yes
17	AR	androgen receptor [Source:HGNC Symbol;Acc:HGNC:644]	779	0.649	0.2437	Yes
18	ACSL5	acyl-CoA synthetase long chain family member 5 [Source:HGNC Symbol;Acc:HGNC:16526]	816	0.633	0.2544	Yes
19	AKR1D1	aldo-keto reductase family 1 member D1 [Source:HGNC Symbol;Acc:HGNC:388]	827	0.629	0.2662	Yes
20	IDH1	isocitrate dehydrogenase (NADP(+)) 1 [Source:HGNC Symbol;Acc:HGNC:5382]	897	0.607	0.2747	Yes
21	GNMT	glycine N-methyltransferase [Source:HGNC Symbol;Acc:HGNC:4415]	1014	0.575	0.2803	Yes
22	ABCG8	ATP binding cassette subfamily G member 8 [Source:HGNC Symbol;Acc:HGNC:13887]	1037	0.569	0.2904	Yes
23	NEDD4	NEDD4 E3 ubiquitin protein ligase [Source:HGNC Symbol;Acc:HGNC:7727]	1083	0.56	0.2992	Yes
24	SLC27A2	solute carrier family 27 member 2 [Source:HGNC Symbol;Acc:HGNC:10996]	1091	0.557	0.3097	Yes
25	AGXT	alanine--glyoxylate and serine--pyruvate aminotransferase [Source:HGNC Symbol;Acc:HGNC:341]	1213	0.531	0.3142	Yes
26	ALDH8A1	aldehyde dehydrogenase 8 family member A1 [Source:HGNC Symbol;Acc:HGNC:15471]	1223	0.529	0.3241	Yes
27	ATXN1	ataxin 1 [Source:HGNC Symbol;Acc:HGNC:10548]	1295	0.514	0.3307	Yes
28	HSD17B11	hydroxysteroid 17-beta dehydrogenase 11 [Source:HGNC Symbol;Acc:HGNC:22960]	1320	0.511	0.3396	Yes
29	SOAT2	sterol O-acyltransferase 2 [Source:HGNC Symbol;Acc:HGNC:11178]	1342	0.507	0.3485	Yes
30	TTR	transthyretin [Source:HGNC Symbol;Acc:HGNC:12405]	1391	0.497	0.3559	Yes
31	ABCA9	ATP binding cassette subfamily A member 9 [Source:HGNC Symbol;Acc:HGNC:39]	1451	0.488	0.3626	Yes
32	ACSL1	acyl-CoA synthetase long chain family member 1 [Source:HGNC Symbol;Acc:HGNC:3569]	1488	0.478	0.3702	Yes
33	PAOX	polyamine oxidase [Source:HGNC Symbol;Acc:HGNC:20837]	1516	0.474	0.3781	Yes
34	BBOX1	gamma-butyrobetaine hydroxylase 1 [Source:HGNC Symbol;Acc:HGNC:964]	1547	0.468	0.3858	Yes
35	CAT	catalase [Source:HGNC Symbol;Acc:HGNC:1516]	1606	0.453	0.3919	Yes
36	CYP27A1	cytochrome P450 family 27 subfamily A member 1 [Source:HGNC Symbol;Acc:HGNC:2605]	1725	0.433	0.3946	Yes
37	DIO2	iodothyronine deiodinase 2 [Source:HGNC Symbol;Acc:HGNC:2884]	1797	0.421	0.3994	Yes
38	EPHX2	epoxide hydrolase 2 [Source:HGNC Symbol;Acc:HGNC:3402]	1822	0.417	0.4064	Yes
39	NPC1	NPC intracellular cholesterol transporter 1 [Source:HGNC Symbol;Acc:HGNC:7897]	1910	0.404	0.41	Yes
40	OPTN	optineurin [Source:HGNC Symbol;Acc:HGNC:17142]	1911	0.404	0.4179	Yes
41	IDI1	isopentenyl-diphosphate delta isomerase 1 [Source:HGNC Symbol;Acc:HGNC:5387]	1915	0.403	0.4257	Yes
42	CYP7B1	cytochrome P450 family 7 subfamily B member 1 [Source:HGNC Symbol;Acc:HGNC:2652]	1961	0.395	0.4312	Yes
43	PHYH	phytanoyl-CoA 2-hydroxylase [Source:HGNC Symbol;Acc:HGNC:8940]	2042	0.384	0.4348	Yes
44	PXMP2	peroxisomal membrane protein 2 [Source:HGNC Symbol;Acc:HGNC:9716]	2117	0.373	0.4385	Yes

## Sheet: Cholesterol Homeostasis
Cholesterol Homeostasis	SYMBOL	TITLE	RANK IN GENE LIST	RANK METRIC SCORE	RUNNING ES	CORE ENRICHMENT
1	SEMA3B	semaphorin 3B [Source:HGNC Symbol;Acc:HGNC:10724]	198	0.921	0.0252	Yes
2	ALDOC	"aldolase, fructose-bisphosphate C [Source:HGNC Symbol;Acc:HGNC:418]"	201	0.919	0.0599	Yes
3	CYP51A1	cytochrome P450 family 51 subfamily A member 1 [Source:HGNC Symbol;Acc:HGNC:2649]	300	0.845	0.0872	Yes
4	TP53INP1	tumor protein p53 inducible nuclear protein 1 [Source:HGNC Symbol;Acc:HGNC:18022]	482	0.751	0.1068	Yes
5	ADH4	"alcohol dehydrogenase 4 (class II), pi polypeptide [Source:HGNC Symbol;Acc:HGNC:252]"	579	0.711	0.129	Yes
6	CXCL16	C-X-C motif chemokine ligand 16 [Source:HGNC Symbol;Acc:HGNC:16642]	635	0.69	0.1525	Yes
7	CPEB2	cytoplasmic polyadenylation element binding protein 2 [Source:HGNC Symbol;Acc:HGNC:21745]	1009	0.575	0.156	Yes
8	ACAT2	acetyl-CoA acetyltransferase 2 [Source:HGNC Symbol;Acc:HGNC:94]	1077	0.561	0.174	Yes
9	FBXO6	F-box protein 6 [Source:HGNC Symbol;Acc:HGNC:13585]	1121	0.55	0.1927	Yes
10	GUSB	glucuronidase beta [Source:HGNC Symbol;Acc:HGNC:4696]	1147	0.544	0.2121	Yes
11	NSDHL	NAD(P) dependent steroid dehydrogenase-like [Source:HGNC Symbol;Acc:HGNC:13398]	1229	0.526	0.2281	Yes
12	PCYT2	"phosphate cytidylyltransferase 2, ethanolamine [Source:HGNC Symbol;Acc:HGNC:8756]"	1239	0.524	0.2475	Yes
13	GLDC	glycine decarboxylase [Source:HGNC Symbol;Acc:HGNC:4313]	1284	0.516	0.2649	Yes
14	EBP	EBP cholestenol delta-isomerase [Source:HGNC Symbol;Acc:HGNC:3133]	1337	0.509	0.2817	Yes
15	SQLE	squalene epoxidase [Source:HGNC Symbol;Acc:HGNC:11279]	1359	0.504	0.2997	Yes
16	ANTXR2	ANTXR cell adhesion molecule 2 [Source:HGNC Symbol;Acc:HGNC:21732]	1365	0.502	0.3185	Yes
17	CLU	clusterin [Source:HGNC Symbol;Acc:HGNC:2095]	1407	0.495	0.3353	Yes
18	AVPR1A	arginine vasopressin receptor 1A [Source:HGNC Symbol;Acc:HGNC:895]	1528	0.471	0.3473	Yes
19	SC5D	sterol-C5-desaturase [Source:HGNC Symbol;Acc:HGNC:10547]	1639	0.445	0.3588	Yes
20	ACSS2	acyl-CoA synthetase short chain family member 2 [Source:HGNC Symbol;Acc:HGNC:15814]	1655	0.444	0.3749	Yes
21	LSS	lanosterol synthase [Source:HGNC Symbol;Acc:HGNC:6708]	1669	0.439	0.3909	Yes
22	SCD	stearoyl-CoA desaturase [Source:HGNC Symbol;Acc:HGNC:10571]	1786	0.422	0.4012	Yes
23	HMGCS1	3-hydroxy-3-methylglutaryl-CoA synthase 1 [Source:HGNC Symbol;Acc:HGNC:5007]	1895	0.406	0.4113	Yes
24	IDI1	isopentenyl-diphosphate delta isomerase 1 [Source:HGNC Symbol;Acc:HGNC:5387]	1915	0.403	0.4257	Yes
25	ATF5	activating transcription factor 5 [Source:HGNC Symbol;Acc:HGNC:790]	1988	0.39	0.4369	Yes
26	MVD	mevalonate diphosphate decarboxylase [Source:HGNC Symbol;Acc:HGNC:7529]	2084	0.377	0.4465	Yes
27	LDLR	low density lipoprotein receptor [Source:HGNC Symbol;Acc:HGNC:6547]	2234	0.357	0.4528	Yes
28	ECH1	enoyl-CoA hydratase 1 [Source:HGNC Symbol;Acc:HGNC:3149]	2254	0.352	0.4652	Yes
29	TMEM97	transmembrane protein 97 [Source:HGNC Symbol;Acc:HGNC:28106]	2361	0.337	0.4727	Yes
30	STARD4	StAR related lipid transfer domain containing 4 [Source:HGNC Symbol;Acc:HGNC:18058]	2595	0.305	0.4729	Yes
31	DHCR7	7-dehydrocholesterol reductase [Source:HGNC Symbol;Acc:HGNC:2860]	2620	0.302	0.4831	Yes
32	TM7SF2	transmembrane 7 superfamily member 2 [Source:HGNC Symbol;Acc:HGNC:11863]	2787	0.28	0.4856	Yes
33	CBS	cystathionine beta-synthase [Source:HGNC Symbol;Acc:HGNC:1550]	2861	0.272	0.4924	Yes
34	NFIL3	"nuclear factor, interleukin 3 regulated [Source:HGNC Symbol;Acc:HGNC:7787]"	2885	0.269	0.5014	Yes
35	TNFRSF12A	TNF receptor superfamily member 12A [Source:HGNC Symbol;Acc:HGNC:18152]	3054	0.249	0.5026	Yes
36	ERRFI1	ERBB receptor feedback inhibitor 1 [Source:HGNC Symbol;Acc:HGNC:18185]	3184	0.236	0.5053	Yes
37	FASN	fatty acid synthase [Source:HGNC Symbol;Acc:HGNC:3594]	3383	0.217	0.5038	Yes
38	ATF3	activating transcription factor 3 [Source:HGNC Symbol;Acc:HGNC:785]	3510	0.204	0.5054	Yes
39	LGALS3	galectin 3 [Source:HGNC Symbol;Acc:HGNC:6563]	3540	0.2	0.5115	Yes
40	TRIB3	tribbles pseudokinase 3 [Source:HGNC Symbol;Acc:HGNC:16228]	3617	0.193	0.5151	Yes

## Sheet: Fatty Acid Metabolism
Fatty Acid Metabolism	SYMBOL	TITLE	RANK IN GENE LIST	RANK METRIC SCORE	RUNNING ES	CORE ENRICHMENT
1	AOC3	amine oxidase copper containing 3 [Source:HGNC Symbol;Acc:HGNC:550]	37	1.193	0.0167	Yes
2	MAOA	monoamine oxidase A [Source:HGNC Symbol;Acc:HGNC:6833]	57	1.12	0.0331	Yes
3	PPARA	peroxisome proliferator activated receptor alpha [Source:HGNC Symbol;Acc:HGNC:9232]	104	1.021	0.0466	Yes
4	ALDH3A2	aldehyde dehydrogenase 3 family member A2 [Source:HGNC Symbol;Acc:HGNC:403]	220	0.899	0.0549	Yes
5	CA2	carbonic anhydrase 2 [Source:HGNC Symbol;Acc:HGNC:1373]	233	0.885	0.068	Yes
6	ACOX1	acyl-CoA oxidase 1 [Source:HGNC Symbol;Acc:HGNC:119]	264	0.865	0.0799	Yes
7	UGDH	UDP-glucose 6-dehydrogenase [Source:HGNC Symbol;Acc:HGNC:12525]	283	0.853	0.0923	Yes
8	REEP6	receptor accessory protein 6 [Source:HGNC Symbol;Acc:HGNC:30078]	284	0.853	0.1055	Yes
9	ACADL	acyl-CoA dehydrogenase long chain [Source:HGNC Symbol;Acc:HGNC:88]	303	0.844	0.1177	Yes
10	ACAA1	acetyl-CoA acyltransferase 1 [Source:HGNC Symbol;Acc:HGNC:82]	377	0.804	0.1266	Yes
11	ALDH3A1	aldehyde dehydrogenase 3 family member A1 [Source:HGNC Symbol;Acc:HGNC:405]	411	0.787	0.1371	Yes
12	TP53INP2	tumor protein p53 inducible nuclear protein 2 [Source:HGNC Symbol;Acc:HGNC:16104]	418	0.783	0.149	Yes
13	AQP7	aquaporin 7 [Source:HGNC Symbol;Acc:HGNC:640]	419	0.783	0.1611	Yes
14	HPGD	15-hydroxyprostaglandin dehydrogenase [Source:HGNC Symbol;Acc:HGNC:5154]	556	0.721	0.1656	Yes
15	CYP4A11	cytochrome P450 family 4 subfamily A member 11 [Source:HGNC Symbol;Acc:HGNC:2642]	636	0.689	0.1724	Yes
16	DHCR24	24-dehydrocholesterol reductase [Source:HGNC Symbol;Acc:HGNC:2859]	667	0.682	0.1815	Yes
17	SUCLG2	succinate-CoA ligase GDP-forming subunit beta [Source:HGNC Symbol;Acc:HGNC:11450]	668	0.679	0.192	Yes
18	RETSAT	retinol saturase [Source:HGNC Symbol;Acc:HGNC:25991]	688	0.674	0.2015	Yes
19	BPHL	biphenyl hydrolase like [Source:HGNC Symbol;Acc:HGNC:1094]	742	0.659	0.2091	Yes
20	CYP1A1	cytochrome P450 family 1 subfamily A member 1 [Source:HGNC Symbol;Acc:HGNC:2595]	776	0.65	0.2175	Yes
21	HADH	hydroxyacyl-CoA dehydrogenase [Source:HGNC Symbol;Acc:HGNC:4799]	810	0.634	0.2257	Yes
22	ACSL5	acyl-CoA synthetase long chain family member 5 [Source:HGNC Symbol;Acc:HGNC:16526]	816	0.633	0.2353	Yes
23	XIST	X inactive specific transcript [Source:HGNC Symbol;Acc:HGNC:12810]	876	0.614	0.2419	Yes
24	IDH1	isocitrate dehydrogenase (NADP(+)) 1 [Source:HGNC Symbol;Acc:HGNC:5382]	897	0.607	0.2503	Yes
25	SUCLG1	succinate-CoA ligase GDP/ADP-forming subunit alpha [Source:HGNC Symbol;Acc:HGNC:11449]	930	0.595	0.258	Yes
26	CRAT	carnitine O-acetyltransferase [Source:HGNC Symbol;Acc:HGNC:2342]	939	0.592	0.2667	Yes
27	INMT	indolethylamine N-methyltransferase [Source:HGNC Symbol;Acc:HGNC:6069]	1046	0.566	0.2703	Yes
28	ACAT2	acetyl-CoA acetyltransferase 2 [Source:HGNC Symbol;Acc:HGNC:94]	1077	0.561	0.2775	Yes
29	ACO2	aconitase 2 [Source:HGNC Symbol;Acc:HGNC:118]	1124	0.549	0.2838	Yes
30	NSDHL	NAD(P) dependent steroid dehydrogenase-like [Source:HGNC Symbol;Acc:HGNC:13398]	1229	0.526	0.2868	Yes
31	HSD17B11	hydroxysteroid 17-beta dehydrogenase 11 [Source:HGNC Symbol;Acc:HGNC:22960]	1320	0.511	0.2903	Yes
32	ODC1	ornithine decarboxylase 1 [Source:HGNC Symbol;Acc:HGNC:8109]	1321	0.51	0.2982	Yes
33	CRYZ	crystallin zeta [Source:HGNC Symbol;Acc:HGNC:2419]	1344	0.506	0.305	Yes
34	HSDL2	hydroxysteroid dehydrogenase like 2 [Source:HGNC Symbol;Acc:HGNC:18572]	1479	0.481	0.3058	Yes
35	ACSL1	acyl-CoA synthetase long chain family member 1 [Source:HGNC Symbol;Acc:HGNC:3569]	1488	0.478	0.3128	Yes
36	ACADS	acyl-CoA dehydrogenase short chain [Source:HGNC Symbol;Acc:HGNC:90]	1504	0.475	0.3195	Yes
37	GPD1	glycerol-3-phosphate dehydrogenase 1 [Source:HGNC Symbol;Acc:HGNC:4455]	1563	0.464	0.3238	Yes
38	EHHADH	enoyl-CoA hydratase and 3-hydroxyacyl CoA dehydrogenase [Source:HGNC Symbol;Acc:HGNC:3247]	1659	0.442	0.326	Yes
39	ECHS1	"enoyl-CoA hydratase, short chain 1 [Source:HGNC Symbol;Acc:HGNC:3151]"	1710	0.435	0.3302	Yes
40	GLUL	glutamate-ammonia ligase [Source:HGNC Symbol;Acc:HGNC:4341]	1748	0.428	0.3351	Yes
41	HMGCL	3-hydroxy-3-methylglutaryl-CoA lyase [Source:HGNC Symbol;Acc:HGNC:5005]	1825	0.416	0.3378	Yes
42	HMGCS1	3-hydroxy-3-methylglutaryl-CoA synthase 1 [Source:HGNC Symbol;Acc:HGNC:5007]	1895	0.406	0.3407	Yes
43	IDI1	isopentenyl-diphosphate delta isomerase 1 [Source:HGNC Symbol;Acc:HGNC:5387]	1915	0.403	0.346	Yes
44	EPHX1	epoxide hydrolase 1 [Source:HGNC Symbol;Acc:HGNC:3401]	2057	0.381	0.345	Yes
45	TDO2	"tryptophan 2,3-dioxygenase [Source:HGNC Symbol;Acc:HGNC:11708]"	2094	0.375	0.349	Yes
46	ECH1	enoyl-CoA hydratase 1 [Source:HGNC Symbol;Acc:HGNC:3149]	2254	0.352	0.3466	Yes
47	ETFDH	electron transfer flavoprotein dehydrogenase [Source:HGNC Symbol;Acc:HGNC:3483]	2476	0.321	0.3407	Yes
48	CYP4A22	cytochrome P450 family 4 subfamily A member 22 [Source:HGNC Symbol;Acc:HGNC:20575]	2500	0.318	0.3445	Yes
49	FMO1	flavin containing dimethylaniline monoxygenase 1 [Source:HGNC Symbol;Acc:HGNC:3769]	2610	0.303	0.3439	Yes
50	GCDH	glutaryl-CoA dehydrogenase [Source:HGNC Symbol;Acc:HGNC:4189]	2628	0.3	0.3477	Yes
51	ACAA2	acetyl-CoA acyltransferase 2 [Source:HGNC Symbol;Acc:HGNC:83]	2633	0.299	0.3521	Yes
52	ACSL4	acyl-CoA synthetase long chain family member 4 [Source:HGNC Symbol;Acc:HGNC:3571]	2655	0.296	0.3557	Yes
53	ECI2	enoyl-CoA delta isomerase 2 [Source:HGNC Symbol;Acc:HGNC:14601]	2679	0.292	0.3591	Yes
54	SERINC1	serine incorporator 1 [Source:HGNC Symbol;Acc:HGNC:13464]	2818	0.277	0.3566	Yes
55	ALAD	aminolevulinate dehydratase [Source:HGNC Symbol;Acc:HGNC:395]	2827	0.276	0.3605	Yes
